# Supplementary material for: Ethyl 2-(4-methyl­benzo­yl)-2,3-dihydro-1H-indene-2-carboxyl­ate
Source: Acta Crystallogr Sect E Struct Rep Online. 2013 Mar 6;69(Pt 4):o504. doi: 10.1107/S1600536813005801 (PMC3629534; doi:10.1107/S1600536813005801)
Supplement: Supplementary file 2 [file e-69-0o504-Isup2.hkl]

# 
# h,k,l, Fc-squared, Fo-squared, sigma(Fo-squared) and status flag 
# 
data_I
_shelx_title ' mo_120625a_0m in P2(1)/c' 
_shelx_refln_list_code          4 
_shelx_F_calc_maximum      246.37 
_exptl_crystal_F_000       656.00 
_reflns_d_resolution_high  0.8107 
 
loop_ 
 _symmetry_equiv_pos_as_xyz 
 'x, y, z' 
 '-x, y+1/2, -z+1/2' 
 '-x, -y, -z' 
 'x, -y-1/2, z-1/2' 
 
_cell_length_a     8.1957 
_cell_length_b     6.1287 
_cell_length_c    32.9951 
_cell_angle_alpha  90.000 
_cell_angle_beta   93.014 
_cell_angle_gamma  90.000 
 
_shelx_F_squared_multiplier     1.000 
 
loop_ 
 _refln_index_h 
 _refln_index_k 
 _refln_index_l 
 _refln_F_squared_calc 
 _refln_F_squared_meas 
 _refln_F_squared_sigma 
 _refln_observed_status 
   1   0   0     8100.27     8008.32    264.83 o 
   2   0   0     3433.56     3378.98    112.00 o 
   3   0   0     1940.63        0.00      0.52 o 
   6   0   0       34.28        0.00      0.47 o 
   7   0   0       16.00       21.87      2.22 o 
   8   0   0       19.31       12.56      2.22 o 
   9   0   0       18.73       27.68      3.14 o 
  10   0   0        2.52        2.36      2.22 o 
   1   1   0      824.85      800.91     11.75 o 
   2   1   0      984.91     1020.57     15.12 o 
   3   1   0      859.45      847.57     14.20 o 
   4   1   0       45.97       34.42      2.52 o 
   5   1   0       28.60       37.23      2.19 o 
   6   1   0       76.51       78.84      2.36 o 
   7   1   0        4.48        1.16      1.10 o 
   8   1   0        0.11        0.00      1.05 o 
   9   1   0        1.70        0.00      1.31 o 
  10   1   0        3.51        3.54      1.49 o 
   0   2   0      698.66      761.73     17.95 o 
   1   2   0        4.79        4.68      0.62 o 
   2   2   0      317.33      285.33      5.94 o 
   3   2   0     1518.85     1604.58     23.78 o 
   4   2   0     1509.74     1585.13     26.30 o 
   5   2   0      713.18      759.09     13.21 o 
   6   2   0      217.67      212.80      4.64 o 
   7   2   0        0.00        0.99      1.10 o 
   8   2   0       13.77       19.37      1.75 o 
   9   2   0       25.99       23.85      2.09 o 
   1   3   0       15.71       32.50      1.51 o 
   2   3   0     2262.53     2428.47     35.76 o 
   3   3   0        3.19        3.45      0.40 o 
   4   3   0       23.75       24.54      1.36 o 
   5   3   0       54.14       55.42      3.25 o 
   6   3   0      240.06      241.76      5.22 o 
   7   3   0        6.11        6.16      1.36 o 
   8   3   0       18.96       20.41      1.89 o 
   9   3   0        6.00        2.46      1.46 o 
   0   4   0      196.92      199.41      7.85 o 
   1   4   0      580.23      581.42     11.88 o 
   2   4   0        3.37        3.11      0.83 o 
   3   4   0       20.95       12.99      1.16 o 
   4   4   0      118.37      130.86      3.33 o 
   5   4   0       15.73       19.04      1.62 o 
   6   4   0       17.15       17.84      1.59 o 
   7   4   0       15.74       16.14      1.74 o 
   8   4   0       12.42       12.11      1.75 o 
   1   5   0       41.02       39.96      2.20 o 
   2   5   0        0.64        0.82      2.03 o 
   3   5   0       44.72       40.98      2.09 o 
   4   5   0        0.48        0.26      1.05 o 
   5   5   0        8.43        9.09      1.36 o 
   6   5   0        0.65        2.36      1.31 o 
   7   5   0        2.34        0.40      1.89 o 
   0   6   0       53.70       53.91      4.71 o 
   1   6   0        7.14        5.66      2.01 o 
   2   6   0        0.02        0.60      1.71 o 
   3   6   0        6.19        2.74      1.39 o 
   4   6   0       19.75       22.15      1.83 o 
   5   6   0       35.20       37.50      2.74 o 
   6   6   0        0.90        1.47      1.54 o 
   1   7   0        1.62        2.38      2.01 o 
   2   7   0        7.18        2.90      2.62 o 
   3   7   0        5.87        5.00      2.01 o 
 -10   1   1        6.71        7.17      1.62 o 
  -9   1   1        0.96        1.86      1.27 o 
  -8   1   1        1.61        2.53      1.16 o 
  -7   1   1        4.27        3.25      1.10 o 
  -6   1   1       29.65       25.35      1.81 o 
  -5   1   1      100.51       94.01      3.11 o 
  -4   1   1     1208.74     1292.05     19.19 o 
  -3   1   1      328.79      342.87      6.84 o 
  -2   1   1     8091.73     7981.25    129.93 o 
  -1   1   1      235.14      189.73      2.99 o 
   0   1   1     1028.89     1027.07     19.44 o 
   1   1   1      145.87      140.71      2.29 o 
   2   1   1     9049.96     8983.93    131.53 o 
   3   1   1      160.37      180.03      3.93 o 
   4   1   1      195.68      207.69      3.69 o 
   5   1   1        1.88        2.09      0.79 o 
   6   1   1       81.31       29.31      3.14 o 
   7   1   1       13.93       13.72      1.36 o 
   8   1   1        9.84        7.55      1.36 o 
   9   1   1        4.66        4.33      1.42 o 
  -9   2   1        5.87        6.86      2.27 o 
  -8   2   1        0.49        1.05      1.16 o 
  -7   2   1      214.30      190.37      4.44 o 
  -6   2   1        2.76        6.99      1.16 o 
  -5   2   1      134.45      146.34      3.33 o 
  -4   2   1     1072.22     1088.47     18.32 o 
  -3   2   1        1.18        2.27      0.69 o 
  -2   2   1      163.94       60.71      3.14 o 
  -1   2   1     1874.64     1943.48     28.55 o 
   0   2   1      722.81      742.31     14.30 o 
   1   2   1       64.75       71.56      1.44 o 
   2   2   1      744.07      735.90     12.43 o 
   3   2   1      424.84      400.85      6.41 o 
   4   2   1      109.43      115.85      2.60 o 
   5   2   1        5.52       10.19      1.43 o 
   6   2   1       23.88       32.58      1.83 o 
   7   2   1       55.00       56.40      2.87 o 
   8   2   1       11.32        9.70      2.27 o 
   9   2   1        0.02        2.39      1.36 o 
  -9   3   1        0.50        0.00      1.36 o 
  -8   3   1        2.74        1.57      1.31 o 
  -7   3   1       84.65       71.06      2.62 o 
  -6   3   1      210.45      227.53      5.03 o 
  -5   3   1       20.87       23.72      1.49 o 
  -4   3   1       58.45       54.55      1.89 o 
  -3   3   1       23.55       27.69      1.36 o 
  -2   3   1       32.41       46.79      1.59 o 
  -1   3   1      156.65      159.74      2.85 o 
   0   3   1        3.36        1.05      0.74 o 
   1   3   1      300.86      339.69      6.15 o 
   2   3   1        9.70       15.51      0.97 o 
   3   3   1       13.25        9.23      0.93 o 
   4   3   1        8.47        9.05      0.87 o 
   5   3   1        0.24        1.05      1.06 o 
   6   3   1       38.49       47.22      2.52 o 
   7   3   1       18.95       22.92      1.83 o 
   8   3   1        7.96        9.00      1.69 o 
   9   3   1        0.94        2.90      1.46 o 
  -8   4   1       23.00       20.38      2.35 o 
  -7   4   1        2.99        1.68      1.27 o 
  -6   4   1        0.38        5.31      1.31 o 
  -5   4   1       13.07       12.28      1.42 o 
  -4   4   1       67.68       73.32      2.36 o 
  -3   4   1       37.10       36.13      1.69 o 
  -2   4   1        1.00        1.43      0.95 o 
  -1   4   1        0.27        1.74      0.91 o 
   0   4   1        1.02        2.27      0.91 o 
   1   4   1      408.76      449.77      8.24 o 
   2   4   1      132.30      145.85      2.98 o 
   3   4   1       24.15       25.72      1.49 o 
   4   4   1      286.69      290.08      5.88 o 
   5   4   1      104.44      104.57      3.07 o 
   6   4   1       21.08       21.44      2.04 o 
   7   4   1       16.47       16.63      2.19 o 
   8   4   1        0.14        0.00      1.27 o 
  -7   5   1        5.58        9.30      1.85 o 
  -6   5   1        3.49        2.98      1.36 o 
  -5   5   1       30.65       31.00      1.95 o 
  -4   5   1        0.04        0.00      1.05 o 
  -3   5   1       73.60       70.38      3.32 o 
  -2   5   1      231.95      224.48      6.67 o 
  -1   5   1       96.33       89.52      2.99 o 
   0   5   1        9.82        8.83      1.48 o 
   1   5   1       11.55       13.48      1.45 o 
   2   5   1       18.72       18.99      1.76 o 
   3   5   1        1.39        0.08      1.00 o 
   4   5   1        0.27        0.00      1.05 o 
   5   5   1       12.46       15.01      1.54 o 
   6   5   1       14.95       15.07      1.66 o 
   7   5   1       16.78       22.59      2.02 o 
  -6   6   1       10.46        5.36      1.57 o 
  -5   6   1        0.49        0.00      1.69 o 
  -4   6   1        9.95        6.69      1.42 o 
  -3   6   1       10.64       10.91      1.69 o 
  -2   6   1       18.24       15.80      1.90 o 
  -1   6   1        8.85        8.87      2.09 o 
   0   6   1       13.47       13.27      2.01 o 
   1   6   1       20.83       17.88      1.90 o 
   2   6   1        4.92        2.97      1.51 o 
   3   6   1       10.96        9.69      1.69 o 
   4   6   1        0.80        1.26      1.23 o 
   5   6   1        0.06        0.00      1.31 o 
   6   6   1       38.95       34.41      2.36 o 
  -3   7   1        0.00        0.33      2.09 o 
  -2   7   1        7.95       12.26      2.38 o 
  -1   7   1        5.99        3.19      2.01 o 
   0   7   1        0.01        0.00      1.56 o 
   1   7   1        2.89        5.40      1.69 o 
   2   7   1        3.79        6.11      1.81 o 
   3   7   1        2.45        3.27      1.69 o 
 -10   0   2        1.48        0.52      2.62 o 
  -9   0   2       25.95       21.23      2.59 o 
  -8   0   2       23.57       19.66      2.22 o 
  -7   0   2       18.73       22.55      1.69 o 
  -5   0   2      742.32      490.94     17.80 o 
  -4   0   2     1236.87     1182.36    178.47 o 
  -3   0   2        8.68        9.94      1.57 o 
  -2   0   2      830.95      739.36     40.04 o 
  -1   0   2     3563.88     3523.60     68.18 o 
   0   0   2      346.51        0.00      3.70 o 
   1   0   2     3899.90     3982.86     75.43 o 
   2   0   2       40.89       52.82      1.39 o 
   4   0   2     2271.54     2362.47     44.92 o 
   5   0   2       28.57       31.40      2.88 o 
   6   0   2       27.06       24.60      3.14 o 
   7   0   2       14.29       14.65      2.01 o 
   8   0   2        0.54        0.52      1.48 o 
   9   0   2        4.33        3.47      2.09 o 
  10   0   2       45.30       40.55      3.70 o 
 -10   1   2        1.07        4.84      1.57 o 
  -9   1   2        0.56        0.00      1.23 o 
  -8   1   2       11.19       11.87      1.30 o 
  -7   1   2       38.86       43.72      2.09 o 
  -6   1   2       16.66       15.70      1.51 o 
  -5   1   2     1278.19     1287.86     19.29 o 
  -4   1   2     1333.68     1411.48     20.92 o 
  -3   1   2     1474.05     1481.34     28.20 o 
  -2   1   2     7539.30     7738.22    113.14 o 
  -1   1   2     6825.16     6531.63     95.40 o 
   0   1   2    14889.87    14226.61    271.83 o 
   1   1   2      343.58      334.13      5.69 o 
   2   1   2     3367.73     3412.30     55.87 o 
   3   1   2      138.73      137.10     12.59 o 
   4   1   2       13.25       16.95      0.94 o 
   5   1   2      108.18      106.76      2.62 o 
   7   1   2       38.51       32.81      1.83 o 
   8   1   2        6.92        2.99      1.23 o 
   9   1   2        3.53        3.14      1.59 o 
  -9   2   2        0.03        1.26      1.17 o 
  -8   2   2       12.67       12.66      1.49 o 
  -7   2   2       27.79       23.93      1.75 o 
  -6   2   2      425.16      413.69      7.85 o 
  -5   2   2      136.61      131.45      3.14 o 
  -4   2   2      804.32      799.89     13.67 o 
  -3   2   2      450.59      493.08      8.64 o 
  -2   2   2      689.63      775.50     15.01 o 
  -1   2   2       98.84       92.30      1.77 o 
   0   2   2      593.60      584.01     11.38 o 
   1   2   2      182.34      196.04      3.27 o 
   2   2   2     1121.59     1082.80     27.19 o 
   3   2   2       56.16       72.97      2.49 o 
   4   2   2      136.13      143.13      2.85 o 
   5   2   2      121.31      113.60      2.57 o 
   6   2   2       22.48       27.48      1.69 o 
   7   2   2        2.55        2.15      1.30 o 
   8   2   2        6.92       10.07      1.49 o 
   9   2   2       12.08       11.81      1.69 o 
  -9   3   2        0.58        3.57      1.42 o 
  -8   3   2        0.50        2.91      1.36 o 
  -7   3   2        0.21        1.89      1.16 o 
  -6   3   2      501.25      506.37      9.42 o 
  -5   3   2        1.41        0.86      0.89 o 
  -4   3   2       59.25       57.95      2.04 o 
  -3   3   2     1056.85     1063.65     17.92 o 
  -2   3   2      309.76      334.52      5.42 o 
  -1   3   2     1637.83     1755.22     28.98 o 
   0   3   2      228.86       71.70      3.66 o 
   1   3   2      263.78      246.85      9.04 o 
   2   3   2      168.38      162.89      2.72 o 
   3   3   2      146.84      167.08      3.01 o 
   4   3   2       88.98       84.04      2.75 o 
   5   3   2       43.09       43.45      2.27 o 
   6   3   2      288.95      295.42      6.72 o 
   7   3   2       14.45       15.28      1.81 o 
   8   3   2       21.97       21.51      2.51 o 
   9   3   2       10.67        7.98      1.69 o 
  -8   4   2        4.92        3.17      1.49 o 
  -7   4   2        6.23        3.26      1.27 o 
  -6   4   2      131.59      122.42      3.40 o 
  -5   4   2       48.26       44.27      2.09 o 
  -4   4   2        6.33        7.64      1.10 o 
  -3   4   2      102.77      110.74      3.85 o 
  -2   4   2       11.79       12.26      1.12 o 
  -1   4   2        2.85        5.03      0.83 o 
   0   4   2        0.83        0.00      0.67 o 
   1   4   2      189.73      210.24      4.31 o 
   2   4   2      296.91      314.86      5.52 o 
   3   4   2      144.51      141.24      2.98 o 
   4   4   2      162.00      165.64      3.84 o 
   5   4   2      191.04      195.17      4.51 o 
   6   4   2        0.00        1.25      1.16 o 
   7   4   2       23.90       26.90      3.00 o 
   8   4   2        4.17        6.18      1.66 o 
  -7   5   2        7.88        7.09      1.62 o 
  -6   5   2       28.50       28.91      2.09 o 
  -5   5   2       47.85       42.94      2.86 o 
  -4   5   2       37.74       37.68      2.49 o 
  -3   5   2      132.28      115.73      3.20 o 
  -2   5   2        6.38        7.47      1.82 o 
  -1   5   2        0.87        2.93      1.08 o 
   0   5   2      266.17      255.95      7.40 o 
   1   5   2      145.44      120.89      3.60 o 
   2   5   2      114.12      100.34      2.84 o 
   3   5   2        5.61        5.00      1.16 o 
   4   5   2       10.22       16.38      1.49 o 
   5   5   2        0.56        2.29      1.39 o 
   6   5   2       38.15       34.79      2.21 o 
   7   5   2       25.17       23.69      2.02 o 
  -6   6   2        0.00        0.80      1.36 o 
  -5   6   2        0.36        0.34      1.23 o 
  -4   6   2       37.44       39.36      2.28 o 
  -3   6   2        0.13        0.00      1.29 o 
  -2   6   2       28.60       35.73      2.42 o 
  -1   6   2       54.20       61.60      4.71 o 
   0   6   2      112.98      116.74      3.72 o 
   1   6   2        5.60        6.56      1.54 o 
   2   6   2       40.86       45.29      2.81 o 
   3   6   2        0.59        0.00      2.04 o 
   4   6   2       19.97       20.96      1.80 o 
   5   6   2        4.19        9.87      1.54 o 
   6   6   2        0.05        2.58      1.69 o 
  -3   7   2       11.30       15.86      2.59 o 
  -2   7   2       14.12       20.11      2.59 o 
  -1   7   2        9.80        7.07      2.22 o 
   0   7   2        1.11        0.17      1.51 o 
   1   7   2        6.56        8.79      2.74 o 
   2   7   2       13.29       11.19      2.00 o 
   3   7   2        0.96        0.46      1.69 o 
 -10   1   3       20.39       16.01      1.83 o 
  -9   1   3       13.03       12.98      1.62 o 
  -8   1   3        4.37        6.60      1.17 o 
  -7   1   3        0.71        0.79      1.05 o 
  -6   1   3       20.06       22.45      1.52 o 
  -5   1   3      105.18      129.05      3.40 o 
  -4   1   3      615.06      584.40     10.07 o 
  -3   1   3      273.63      244.19      5.87 o 
  -2   1   3      101.51      105.14      2.02 o 
  -1   1   3     5260.12     5031.27     82.16 o 
   0   1   3     2799.58     2577.85     49.05 o 
   1   1   3      120.00      143.46      3.02 o 
   2   1   3       50.22       55.44      1.27 o 
   4   1   3       23.58       29.19      2.38 o 
   5   1   3      293.37      264.93      6.04 o 
   6   1   3       13.88       13.63      1.85 o 
   7   1   3        6.03        4.62      1.16 o 
   8   1   3        1.01        0.00      1.16 o 
   9   1   3        8.11        9.33      1.57 o 
  -9   2   3        0.61        0.10      1.14 o 
  -8   2   3        0.01        0.37      1.23 o 
  -7   2   3       57.24       53.69      3.08 o 
  -6   2   3      140.64      144.19      3.53 o 
  -5   2   3       30.42       31.44      1.57 o 
  -4   2   3      114.96      131.05      2.94 o 
  -3   2   3       69.47       69.48      1.50 o 
  -2   2   3      114.72      114.28      2.61 o 
  -1   2   3      321.78      284.54      5.04 o 
   0   2   3        9.04       11.58      0.76 o 
   1   2   3      228.20      204.18      4.32 o 
   2   2   3      420.60      473.48      7.30 o 
   3   2   3     1723.84     1895.06     28.04 o 
   4   2   3        0.92        1.78      0.70 o 
   5   2   3      421.03      409.69      6.83 o 
   6   2   3       73.36       71.99      2.48 o 
   7   2   3       19.94       26.63      1.89 o 
   8   2   3        2.30        2.62      1.36 o 
   9   2   3        1.12        4.56      1.49 o 
  -9   3   3        9.23        8.24      1.49 o 
  -8   3   3      100.19       89.64      3.07 o 
  -7   3   3        8.05       12.07      1.49 o 
  -6   3   3      156.58      157.78      3.85 o 
  -5   3   3        3.07        4.58      1.05 o 
  -4   3   3        8.01        6.80      0.98 o 
  -3   3   3       34.61       31.56      1.19 o 
  -2   3   3      131.36      125.65      2.52 o 
  -1   3   3      669.04      765.54     15.11 o 
   1   3   3      252.46      255.16      5.53 o 
   2   3   3       83.96       69.32      1.80 o 
   3   3   3        4.55        4.84      0.94 o 
   4   3   3      101.48       92.20      2.24 o 
   5   3   3        3.42        4.96      1.01 o 
   6   3   3       41.67       46.81      2.28 o 
   7   3   3       35.31       32.14      2.07 o 
   8   3   3        8.37        8.13      1.46 o 
   9   3   3       14.68       13.90      1.97 o 
  -8   4   3        6.98        7.11      1.57 o 
  -7   4   3       25.29       21.50      1.83 o 
  -6   4   3       37.42       43.09      2.21 o 
  -5   4   3        1.62        4.07      1.32 o 
  -4   4   3      235.32      220.06      4.71 o 
  -3   4   3      324.64      298.49      6.16 o 
  -2   4   3       85.87       92.70      2.48 o 
  -1   4   3        0.45        1.31      0.79 o 
   0   4   3       51.17       61.58      2.18 o 
   1   4   3        8.83        8.10      0.96 o 
   2   4   3       28.22       31.38      1.44 o 
   3   4   3       59.62       58.53      1.91 o 
   4   4   3        0.12        2.88      0.79 o 
   5   4   3       35.02       34.86      1.95 o 
   6   4   3       17.23       16.28      1.62 o 
   7   4   3        3.70        6.88      1.42 o 
   8   4   3        3.29        3.31      1.89 o 
  -7   5   3       31.86       34.25      2.28 o 
  -6   5   3        7.76        8.92      1.42 o 
  -5   5   3        1.28        2.52      1.23 o 
  -4   5   3       49.42       54.23      2.36 o 
  -3   5   3        1.25        1.83      1.05 o 
  -2   5   3        6.55       11.66      1.51 o 
  -1   5   3        2.58        0.71      0.98 o 
   0   5   3        3.40        5.08      2.56 o 
   1   5   3      135.71      135.67      3.39 o 
   2   5   3       39.06       42.04      1.84 o 
   3   5   3      251.02      258.71      4.95 o 
   4   5   3      102.64      102.26      3.05 o 
   5   5   3       54.09       57.09      2.48 o 
   6   5   3       10.49       11.33      1.62 o 
   7   5   3        0.26        1.59      1.44 o 
  -6   6   3        0.10        0.00      1.55 o 
  -5   6   3       12.11       12.14      1.62 o 
  -4   6   3        1.70        1.96      1.31 o 
  -3   6   3        1.39        1.53      1.29 o 
  -2   6   3        0.29        0.00      1.56 o 
  -1   6   3       27.30       23.58      2.00 o 
   0   6   3        0.71        1.65      1.39 o 
   1   6   3       58.41       56.13      2.37 o 
   2   6   3        0.02        1.29      1.39 o 
   3   6   3        0.22        0.64      1.45 o 
   4   6   3        0.58        1.20      1.45 o 
   5   6   3        0.00        1.05      1.51 o 
   6   6   3        7.03       10.87      2.00 o 
  -3   7   3       13.14       13.79      2.59 o 
  -2   7   3       20.68       20.40      3.93 o 
  -1   7   3        0.56        1.67      2.01 o 
   0   7   3        8.52        6.51      1.62 o 
   1   7   3        8.24        6.23      1.84 o 
   2   7   3       58.56       61.12      5.40 o 
   3   7   3        2.99        3.27      1.69 o 
 -10   0   4        0.25        0.00      2.36 o 
  -9   0   4       15.03       13.34      3.93 o 
  -8   0   4        4.57        3.66      2.36 o 
  -7   0   4      374.27      368.37      8.26 o 
  -6   0   4       74.54       79.64      3.13 o 
  -5   0   4      169.96      130.46     13.66 o 
  -4   0   4      877.34      826.31     16.11 o 
  -3   0   4     3113.66     3027.82     57.51 o 
  -2   0   4    60697.97    51666.31    992.98 o 
  -1   0   4     1797.29     1892.22     35.85 o 
   0   0   4      632.52      634.87     20.94 o 
   1   0   4     1941.52     1842.48     34.95 o 
   2   0   4     1429.53     1414.41     26.79 o 
   4   0   4      657.16      745.86     14.81 o 
   5   0   4       20.07       24.62      1.39 o 
   6   0   4       92.33      103.26      3.87 o 
   7   0   4        1.80        0.99      1.83 o 
   8   0   4       27.80       33.67      3.13 o 
   9   0   4        6.30        3.93      2.22 o 
 -10   1   4        0.70        2.59      1.49 o 
  -9   1   4        6.72        7.91      1.49 o 
  -8   1   4        2.22        3.49      1.06 o 
  -7   1   4       25.90       20.01      1.58 o 
  -6   1   4       76.73       64.90      4.19 o 
  -5   1   4        2.81        0.46      0.73 o 
  -4   1   4     1961.56     2118.11     34.87 o 
  -3   1   4      208.49      240.53      5.03 o 
  -2   1   4      985.72      965.85     18.43 o 
  -1   1   4     6330.63     6115.62    115.61 o 
   0   1   4      864.92      888.76     17.02 o 
   1   1   4     5397.31     5256.95     86.08 o 
   2   1   4     1430.46     1527.08     25.18 o 
   4   1   4      775.82      859.22     21.25 o 
   5   1   4      115.59      123.04      3.32 o 
   6   1   4        1.29        0.00      0.76 o 
   7   1   4        2.53        0.00      0.96 o 
   8   1   4        0.31        0.00      1.16 o 
   9   1   4       34.99       32.59      2.15 o 
  -9   2   4        1.98        1.36      1.17 o 
  -8   2   4        1.38        0.92      1.11 o 
  -7   2   4        5.06        8.42      1.31 o 
  -6   2   4      582.32      556.68     10.07 o 
  -5   2   4      537.57      578.26     10.21 o 
  -4   2   4      172.64      155.51      2.85 o 
  -3   2   4      264.75      259.43      4.25 o 
  -2   2   4      195.85      168.48      8.85 o 
  -1   2   4      701.35      677.22     12.25 o 
   0   2   4      930.28      859.04     21.30 o 
   1   2   4        4.68        7.72      0.82 o 
   2   2   4     1243.93     1238.40     18.40 o 
   3   2   4     1253.63     1402.33     20.83 o 
   4   2   4      150.95      123.62      2.56 o 
   5   2   4       19.33       28.58      1.40 o 
   6   2   4      165.09      167.76      3.50 o 
   7   2   4       19.06       19.63      1.81 o 
   8   2   4       35.61       40.86      2.35 o 
   9   2   4       14.96       22.37      2.02 o 
  -9   3   4        4.56        6.30      1.42 o 
  -8   3   4       53.77       45.15      2.36 o 
  -7   3   4       59.59       52.11      2.28 o 
  -6   3   4      172.59      189.70      4.45 o 
  -5   3   4      328.00      320.89      6.28 o 
  -4   3   4       91.99      103.55      2.62 o 
  -3   3   4       41.08       35.13      1.14 o 
  -2   3   4      211.03      304.96      5.05 o 
  -1   3   4       85.56       93.34      2.51 o 
   0   3   4     1282.20     1175.89     75.04 o 
   1   3   4       59.77       46.71      1.74 o 
   2   3   4      635.37      631.18      9.87 o 
   3   3   4       40.90       41.25      1.27 o 
   4   3   4        8.16       11.03      0.94 o 
   5   3   4      275.03      270.71      5.01 o 
   6   3   4       73.45       72.49      2.29 o 
   7   3   4        8.34        7.12      1.36 o 
   8   3   4        0.07        0.00      1.16 o 
   9   3   4        0.01        0.00      1.42 o 
  -8   4   4        8.37        6.26      1.42 o 
  -7   4   4        6.48        9.00      2.04 o 
  -6   4   4       12.54       14.42      1.57 o 
  -5   4   4        1.10        0.00      1.10 o 
  -4   4   4       47.03       55.12      2.09 o 
  -3   4   4       10.72       11.76      1.10 o 
  -2   4   4        1.82        2.52      0.69 o 
  -1   4   4      574.60      579.01     10.14 o 
   0   4   4        0.14        0.75      0.76 o 
   1   4   4      378.12      335.93      6.41 o 
   2   4   4       64.12       62.62      1.86 o 
   3   4   4       22.10       36.17      1.53 o 
   4   4   4      132.69      121.96      5.86 o 
   5   4   4       77.41       82.71      2.43 o 
   6   4   4       14.85       12.83      1.54 o 
   7   4   4        0.41        0.64      1.19 o 
   8   4   4        3.75        5.51      1.49 o 
  -7   5   4        7.19        7.77      1.62 o 
  -6   5   4        7.39        2.36      1.31 o 
  -5   5   4       22.51       22.09      1.75 o 
  -4   5   4       23.90       28.91      2.00 o 
  -3   5   4        3.36        3.01      1.05 o 
  -2   5   4        4.07        2.77      1.08 o 
  -1   5   4       83.91       75.36      2.72 o 
   0   5   4       97.64       86.11      2.91 o 
   1   5   4       15.97       15.17      1.21 o 
   2   5   4      128.83      116.90      2.82 o 
   3   5   4       84.49       85.99      2.45 o 
   4   5   4       76.96       73.12      2.27 o 
   5   5   4        6.40        4.45      1.23 o 
   6   5   4       25.00       25.73      1.93 o 
   7   5   4       13.68       15.43      2.04 o 
  -6   6   4        2.76        0.00      1.36 o 
  -5   6   4       15.07       18.89      1.83 o 
  -4   6   4       36.59       41.05      2.61 o 
  -3   6   4        0.17        0.81      3.03 o 
  -2   6   4        6.29        5.52      1.39 o 
  -1   6   4       63.63       68.85      2.91 o 
   0   6   4       42.20       52.19      2.69 o 
   1   6   4        0.30        0.94      1.10 o 
   2   6   4       20.05       23.94      2.07 o 
   3   6   4        0.47        1.13      1.39 o 
   4   6   4        1.19        0.81      1.39 o 
   5   6   4        0.35        1.14      1.59 o 
   6   6   4        8.75        8.44      1.90 o 
  -3   7   4        0.09        0.26      1.85 o 
  -2   7   4        0.85        3.85      2.01 o 
  -1   7   4       26.95       29.22      4.45 o 
   0   7   4       35.24       33.42      2.69 o 
   1   7   4        2.81        3.11      1.69 o 
   2   7   4        1.15        1.70      1.69 o 
   3   7   4        1.59        0.00      1.45 o 
  -9   1   5        1.72        0.00      1.23 o 
  -8   1   5        4.85        2.33      1.06 o 
  -7   1   5       15.97       18.41      1.35 o 
  -6   1   5      198.09      209.36      4.35 o 
  -5   1   5       31.13       28.77      1.18 o 
  -4   1   5      532.46      500.29      8.70 o 
  -3   1   5      862.58      910.60     15.18 o 
  -2   1   5     3817.97     3883.80     57.20 o 
  -1   1   5       30.97       28.40      1.06 o 
   0   1   5     9250.56     9119.39    149.72 o 
   1   1   5      132.96      119.84      2.04 o 
   2   1   5     1099.13     1099.33     18.25 o 
   3   1   5      485.87      587.87     11.68 o 
   4   1   5        6.30       11.47      0.82 o 
   5   1   5       32.94       47.82      1.35 o 
   7   1   5        0.00        0.04      0.96 o 
   8   1   5       15.18       11.97      1.57 o 
   9   1   5       12.88       16.22      1.75 o 
  -9   2   5       21.03       15.00      1.58 o 
  -8   2   5       17.37       16.50      1.44 o 
  -7   2   5        6.58        6.44      1.08 o 
  -6   2   5      580.43      538.38     11.38 o 
  -5   2   5       51.57       60.76      2.42 o 
  -4   2   5      135.39      131.93      2.46 o 
  -3   2   5      188.65      178.32      3.07 o 
  -2   2   5      148.62      144.57      2.81 o 
  -1   2   5       63.09       64.40      1.81 o 
   0   2   5      134.16      142.34      3.21 o 
   1   2   5     1941.12     1896.67     35.85 o 
   2   2   5      928.07      947.65     14.36 o 
   3   2   5       82.56       82.43      1.96 o 
   4   2   5       17.38       21.31      1.14 o 
   5   2   5       87.92       84.80      2.36 o 
   6   2   5        2.54        4.32      1.09 o 
   7   2   5       33.34       35.23      2.09 o 
   8   2   5       46.69       48.90      3.40 o 
   9   2   5       45.58       46.04      2.54 o 
  -9   3   5       10.60       11.88      1.76 o 
  -8   3   5       81.24       81.00      2.62 o 
  -7   3   5       85.09       75.10      3.10 o 
  -6   3   5        0.74        5.30      1.23 o 
  -5   3   5       56.66       53.03      2.09 o 
  -4   3   5       63.94       68.58      2.09 o 
  -3   3   5        7.81        9.26      0.68 o 
  -2   3   5       35.80       41.82      1.35 o 
  -1   3   5      348.52      362.30      9.06 o 
   0   3   5       28.71       51.01      3.52 o 
   1   3   5      156.61      149.66      3.69 o 
   2   3   5        9.76        8.48      0.74 o 
   3   3   5       31.71       25.95      1.05 o 
   4   3   5       11.47       12.87      1.06 o 
   5   3   5       11.80       15.76      1.37 o 
   6   3   5       47.90       53.66      3.27 o 
   7   3   5       19.45       25.17      1.95 o 
   8   3   5       20.27       19.28      1.86 o 
   9   3   5        0.80        2.43      1.42 o 
  -8   4   5        0.52        0.25      1.21 o 
  -7   4   5        4.96        3.85      1.36 o 
  -6   4   5        2.02        5.02      1.28 o 
  -5   4   5       52.45       51.13      2.42 o 
  -4   4   5       30.66       31.16      1.69 o 
  -3   4   5      235.39      222.89      4.06 o 
  -2   4   5      155.85      157.56      3.46 o 
  -1   4   5       68.30       84.34      2.61 o 
   0   4   5       19.41       26.20      1.51 o 
   1   4   5        6.38        5.09      0.91 o 
   2   4   5      312.18      316.80      4.97 o 
   3   4   5       87.83       87.81      2.24 o 
   4   4   5      161.05      152.66      3.36 o 
   5   4   5       55.65       59.76      2.77 o 
   6   4   5        3.40        4.88      1.27 o 
   7   4   5        9.91        7.59      1.44 o 
   8   4   5        0.00        0.00      1.42 o 
  -7   5   5        0.12        1.64      1.36 o 
  -6   5   5        1.35        3.14      1.31 o 
  -5   5   5       56.34       49.51      2.36 o 
  -4   5   5      370.35      344.70      6.87 o 
  -3   5   5       20.95       18.80      1.57 o 
  -2   5   5       22.47       18.68      1.32 o 
  -1   5   5      147.78      160.49      4.23 o 
   0   5   5       51.46       46.28      2.30 o 
   1   5   5        8.86        6.44      1.01 o 
   2   5   5      141.32      136.11      3.15 o 
   3   5   5      118.44      128.73      3.77 o 
   4   5   5        7.78       12.42      1.30 o 
   5   5   5       41.79       45.72      2.33 o 
   6   5   5       20.07       25.06      1.96 o 
   7   5   5        0.25        0.14      1.36 o 
  -6   6   5        0.05        0.12      2.93 o 
  -5   6   5        2.34        1.40      1.56 o 
  -4   6   5        2.48        0.00      1.85 o 
  -3   6   5       23.81       27.48      2.59 o 
  -2   6   5        0.11        0.00      1.57 o 
  -1   6   5        2.90        6.54      1.85 o 
   0   6   5        0.75        7.29      1.51 o 
   1   6   5       12.33       16.00      1.44 o 
   2   6   5       31.54       33.49      2.46 o 
   3   6   5        6.41        4.01      1.56 o 
   4   6   5       24.02       26.41      2.30 o 
   5   6   5       12.74       12.94      3.05 o 
  -3   7   5       59.50       65.42      5.76 o 
  -2   7   5       32.78       34.14      3.27 o 
  -1   7   5        0.27        0.00      1.85 o 
   0   7   5        4.46        4.97      3.40 o 
   1   7   5       66.37       59.67      6.28 o 
   2   7   5       19.08       19.14      2.96 o 
   3   7   5        1.90        2.62      2.22 o 
 -10   0   6        4.17        2.36      2.22 o 
  -9   0   6        1.29        2.05      3.40 o 
  -8   0   6       24.83       25.13      2.59 o 
  -7   0   6       32.12       34.40      2.07 o 
  -6   0   6       60.11       83.85      2.72 o 
  -5   0   6      773.34      792.95     15.81 o 
  -4   0   6      873.61      973.26     22.95 o 
  -3   0   6       31.52       50.45      1.69 o 
  -2   0   6      426.51      375.83      7.55 o 
  -1   0   6     2584.74     2501.37     47.31 o 
   0   0   6     3418.65     3372.17    109.39 o 
   1   0   6     2601.19     2761.77     52.46 o 
   2   0   6       13.04       15.03      1.08 o 
   3   0   6      202.11      124.64      3.70 o 
   4   0   6      880.33      884.23     17.22 o 
   5   0   6        4.01        6.37      0.91 o 
   6   0   6      174.62      153.04      4.00 o 
   7   0   6        6.17        4.07      1.63 o 
   8   0   6      508.48      488.47     13.31 o 
   9   0   6       34.49       36.86      8.90 o 
  -9   1   6        4.73        4.60      1.36 o 
  -8   1   6        5.41        4.64      1.11 o 
  -7   1   6      199.74      210.27      4.21 o 
  -6   1   6       62.10       68.30      2.28 o 
  -5   1   6       11.76       16.33      0.97 o 
  -4   1   6      702.52      698.96     10.72 o 
  -3   1   6     2680.97     2577.06     74.71 o 
  -2   1   6      113.76       92.84      1.72 o 
  -1   1   6     4651.07     4692.99     76.86 o 
   0   1   6        0.00        0.00      0.60 o 
   1   1   6     1524.84     1419.65     20.78 o 
   2   1   6      743.08      721.58     12.10 o 
   3   1   6       21.43       24.04      2.12 o 
   4   1   6      888.43      882.88     12.25 o 
   5   1   6       26.62       24.57      0.94 o 
   6   1   6        0.04        0.00      1.05 o 
   7   1   6       24.67       22.39      1.44 o 
   8   1   6        0.48        0.00      1.23 o 
   9   1   6       20.79       23.86      1.95 o 
  -9   2   6        4.72        4.71      1.35 o 
  -8   2   6       33.84       34.71      1.91 o 
  -7   2   6        5.38        4.38      1.06 o 
  -6   2   6       28.18       36.82      1.89 o 
  -5   2   6      529.56      515.29     10.67 o 
  -4   2   6       95.98      103.69      2.45 o 
  -3   2   6       14.88       17.11      1.43 o 
  -2   2   6       51.05       71.17      1.62 o 
  -1   2   6       56.90       58.95      1.36 o 
   0   2   6        0.47        0.44      0.38 o 
   2   2   6      386.82      424.16      7.39 o 
   3   2   6      475.74      535.17      9.34 o 
   4   2   6       62.95       69.80      1.95 o 
   5   2   6       37.85       38.92      1.90 o 
   6   2   6       13.05       15.37      1.25 o 
   7   2   6        6.34        6.50      1.21 o 
   8   2   6        2.07        0.52      1.16 o 
   9   2   6       33.54       33.27      2.26 o 
  -9   3   6        3.56        3.80      1.98 o 
  -8   3   6       36.04       37.84      2.09 o 
  -7   3   6      179.18      166.88      6.33 o 
  -6   3   6       36.46       43.86      2.09 o 
  -5   3   6      121.61      123.95      3.14 o 
  -4   3   6        0.14        0.00      0.69 o 
  -3   3   6       29.67       32.60      1.38 o 
  -2   3   6       28.79       29.45      1.11 o 
  -1   3   6       33.94       31.44      1.51 o 
   0   3   6      155.72      141.12      4.00 o 
   1   3   6      111.58      132.79      3.68 o 
   2   3   6      180.45      201.37      4.57 o 
   3   3   6       11.11       11.72      0.82 o 
   4   3   6       14.76       13.86      1.06 o 
   5   3   6       61.84       71.82      2.37 o 
   6   3   6      344.50      336.21      6.07 o 
   7   3   6        4.74        6.22      1.46 o 
   8   3   6        1.62        4.37      1.46 o 
   9   3   6        4.06        7.11      1.62 o 
  -8   4   6        0.04        0.45      1.25 o 
  -7   4   6       25.26       22.55      2.34 o 
  -6   4   6      119.78      120.39      3.40 o 
  -5   4   6       67.57       81.82      2.68 o 
  -4   4   6        0.69        0.30      1.44 o 
  -3   4   6      128.56      154.13      3.03 o 
  -2   4   6        3.40        2.14      0.63 o 
  -1   4   6        7.90        7.70      0.98 o 
   0   4   6      101.37      107.91      2.64 o 
   1   4   6       18.81       16.11      1.05 o 
   2   4   6       11.84       10.86      0.90 o 
   3   4   6       98.96      102.19      2.55 o 
   4   4   6       68.11       64.33      2.15 o 
   5   4   6      132.52      123.62      3.54 o 
   6   4   6        1.91        4.22      1.08 o 
   7   4   6       18.66       19.14      1.83 o 
   8   4   6        3.81        3.14      1.40 o 
  -7   5   6        4.35        1.62      1.21 o 
  -6   5   6        0.01        0.00      1.13 o 
  -5   5   6        0.06        0.00      1.16 o 
  -4   5   6       36.65       35.65      2.02 o 
  -3   5   6        6.80        5.90      1.16 o 
  -2   5   6        0.46        0.00      0.89 o 
  -1   5   6       36.42       42.84      1.95 o 
   0   5   6       94.96      105.17      2.56 o 
   1   5   6       30.33       25.96      1.51 o 
   2   5   6       11.81       19.22      1.58 o 
   3   5   6       11.31       11.40      1.21 o 
   4   5   6      175.29      141.53      3.33 o 
   5   5   6       26.49       24.57      1.62 o 
   6   5   6        0.57        0.00      1.23 o 
   7   5   6        0.50        0.43      1.42 o 
  -6   6   6        0.88        1.11      2.21 o 
  -5   6   6       14.95       15.86      2.00 o 
  -4   6   6        0.02        0.00      1.63 o 
  -3   6   6       21.05       28.49      2.76 o 
  -2   6   6       24.46       29.84      2.59 o 
  -1   6   6      181.86      177.89      4.44 o 
   0   6   6      398.51      397.81      8.99 o 
   1   6   6        9.50        5.88      1.32 o 
   2   6   6        0.00        1.50      1.19 o 
   3   6   6        8.84        8.40      1.49 o 
   4   6   6        0.11        1.10      1.45 o 
   5   6   6        0.10        0.15      1.59 o 
  -3   7   6        5.63        8.78      2.38 o 
  -2   7   6       11.81       11.07      2.62 o 
  -1   7   6       20.59       15.29      2.59 o 
   0   7   6        0.21        0.24      2.01 o 
   1   7   6        1.01        0.00      3.14 o 
   2   7   6        0.40        0.14      2.01 o 
   3   7   6        8.04        8.37      2.62 o 
  -9   1   7        6.14        8.64      1.57 o 
  -8   1   7        5.88        6.36      1.11 o 
  -7   1   7       53.62       59.12      2.00 o 
  -6   1   7        1.37        1.09      1.12 o 
  -5   1   7       35.26       52.67      1.39 o 
  -4   1   7      110.41       98.43      1.91 o 
  -3   1   7     1621.63     1753.68     23.64 o 
  -2   1   7     3236.97     3287.60     48.02 o 
  -1   1   7     1863.17     1910.90     27.90 o 
   0   1   7      210.56      209.60      4.42 o 
   1   1   7     3178.19     3151.26     45.97 o 
   2   1   7      319.81      353.61      6.08 o 
   3   1   7       90.54       85.79      2.02 o 
   4   1   7     1385.94     1393.82     18.98 o 
   5   1   7        0.20        0.12      0.58 o 
   6   1   7       20.29       19.98      1.30 o 
   7   1   7      102.96      101.49      2.71 o 
   8   1   7        2.53        5.53      1.49 o 
   9   1   7       24.31       26.34      2.02 o 
  -9   2   7        1.11        0.48      1.37 o 
  -8   2   7       24.18       22.06      1.53 o 
  -7   2   7       30.56       29.01      1.64 o 
  -6   2   7       37.39       41.85      2.83 o 
  -5   2   7        0.00        2.29      0.66 o 
  -4   2   7      600.85      605.24      9.45 o 
  -3   2   7        7.64        7.12      0.65 o 
  -2   2   7       61.38       60.91      1.62 o 
  -1   2   7      271.84      268.29      4.77 o 
   0   2   7      124.38      155.54      4.17 o 
   1   2   7      512.96      534.12     10.37 o 
   2   2   7        5.84        4.01      0.51 o 
   3   2   7       45.37       32.64      2.86 o 
   4   2   7      205.00      200.12      3.83 o 
   6   2   7      107.07      106.44      3.44 o 
   7   2   7       75.30       84.75      2.56 o 
   8   2   7        1.53        0.26      1.31 o 
   9   2   7        0.73        1.95      1.42 o 
  -9   3   7        1.93        3.39      1.30 o 
  -8   3   7       31.99       30.77      1.89 o 
  -7   3   7       23.96       26.77      1.68 o 
  -6   3   7       59.52       56.02      2.15 o 
  -5   3   7       86.03       87.26      2.64 o 
  -4   3   7       95.46       99.16      2.62 o 
  -3   3   7      450.38      466.13      7.35 o 
  -2   3   7      956.92      958.34     14.42 o 
  -1   3   7        1.87        3.70      0.58 o 
   0   3   7        1.00        2.85      0.56 o 
   1   3   7       38.29       29.91      1.36 o 
   2   3   7      133.26      142.77      3.86 o 
   3   3   7      139.90      130.97      2.51 o 
   4   3   7      120.54      114.44      5.03 o 
   5   3   7       67.74       67.48      2.04 o 
   6   3   7       37.14       37.18      1.93 o 
   7   3   7      170.99      163.77      3.74 o 
   8   3   7       25.05       26.48      2.02 o 
   9   3   7        4.13        2.87      1.46 o 
  -8   4   7        0.25        0.38      1.18 o 
  -7   4   7        4.56        3.96      1.25 o 
  -6   4   7       84.71       84.03      2.88 o 
  -5   4   7      222.17      193.40      4.44 o 
  -4   4   7       98.53       95.77      3.40 o 
  -3   4   7       61.67       67.86      2.21 o 
  -2   4   7        1.61        4.94      0.92 o 
  -1   4   7       47.64       47.08      2.14 o 
   0   4   7       18.60       23.02      1.23 o 
   1   4   7        1.69        1.18      0.79 o 
   2   4   7      152.11      134.05      2.56 o 
   3   4   7      148.33      151.23      3.26 o 
   4   4   7       10.66       13.47      1.18 o 
   5   4   7        0.64        0.74      1.06 o 
   6   4   7       63.42       67.53      2.35 o 
   7   4   7       10.95       11.62      1.46 o 
   8   4   7       13.96       10.58      1.69 o 
  -7   5   7        0.86        0.00      1.14 o 
  -6   5   7        0.41        0.00      1.08 o 
  -5   5   7       22.21       20.45      1.69 o 
  -4   5   7        0.77        1.96      1.51 o 
  -3   5   7        6.45        4.52      1.10 o 
  -2   5   7        6.83        6.82      1.05 o 
  -1   5   7        1.00        1.67      0.87 o 
   0   5   7      143.55      135.17      2.98 o 
   1   5   7       45.16       49.80      2.66 o 
   2   5   7      249.29      228.63      5.08 o 
   3   5   7      147.92      146.39      3.39 o 
   4   5   7       31.97       37.05      1.84 o 
   5   5   7        2.09        4.31      1.11 o 
   6   5   7       10.05       10.55      1.90 o 
   7   5   7        3.03        1.57      1.69 o 
  -5   6   7        1.48        1.96      1.36 o 
  -4   6   7        1.79        0.36      1.39 o 
  -3   6   7        0.15        0.00      1.39 o 
  -2   6   7       15.97       14.69      1.90 o 
  -1   6   7        5.85       10.17      2.34 o 
   0   6   7        5.46       10.39      1.42 o 
   1   6   7        0.11        0.38      1.06 o 
   2   6   7       64.37       56.15      2.59 o 
   3   6   7       24.45       26.81      2.98 o 
   4   6   7       26.23       29.70      2.07 o 
   5   6   7        4.93        5.49      2.16 o 
  -3   7   7        8.95       13.25      3.40 o 
  -2   7   7        0.22        0.10      2.01 o 
  -1   7   7        5.99        5.76      2.22 o 
   0   7   7        1.29        0.62      2.01 o 
   1   7   7        1.65        0.00      2.62 o 
   2   7   7       13.75       18.52      2.96 o 
   3   7   7        0.00        0.00      1.85 o 
 -10   0   8       11.71        8.78      2.38 o 
  -9   0   8       66.87       65.16      4.71 o 
  -8   0   8       89.21       96.39      4.97 o 
  -7   0   8       28.86       23.68      1.76 o 
  -6   0   8       29.15       34.37      1.90 o 
  -5   0   8       46.38       40.74      2.82 o 
  -4   0   8       78.28       88.75      3.13 o 
  -3   0   8      459.09      537.14     10.67 o 
  -2   0   8      575.42      657.46     12.79 o 
  -1   0   8    18351.99    17538.94    436.65 o 
   0   0   8     2873.52     2614.31     84.79 o 
   1   0   8       29.63       47.47      1.64 o 
   2   0   8       84.84       61.61      1.81 o 
   3   0   8      145.75      171.69      3.93 o 
   4   0   8      556.24      614.00     12.39 o 
   5   0   8       61.29       71.63      3.19 o 
   6   0   8       30.56       22.53      1.69 o 
   7   0   8       44.67       44.55      2.46 o 
   8   0   8       31.23       35.59      3.13 o 
   9   0   8       27.43       19.55      2.76 o 
  -9   1   8        1.73        2.96      1.36 o 
  -8   1   8        2.47        2.29      0.97 o 
  -7   1   8       10.59       10.38      1.17 o 
  -6   1   8       93.16      101.43      2.81 o 
  -5   1   8       24.10       24.43      1.05 o 
  -4   1   8       34.26       41.40      1.24 o 
  -3   1   8     1869.00     1904.34     25.60 o 
  -2   1   8       35.16       25.69      1.06 o 
  -1   1   8      142.35      136.05      2.24 o 
   0   1   8     2625.71     2587.47     49.25 o 
   1   1   8     1556.38     1541.91     22.70 o 
   2   1   8      178.47      179.60      3.26 o 
   3   1   8      109.15      118.05      2.60 o 
   4   1   8       58.38       61.41      1.51 o 
   5   1   8       22.53       24.98      1.07 o 
   6   1   8        4.61        6.23      0.97 o 
   7   1   8       82.67       75.66      2.33 o 
   8   1   8      118.24      107.56      3.39 o 
   9   1   8       39.50       41.66      2.58 o 
  -9   2   8        0.62        0.35      1.36 o 
  -8   2   8        4.60        4.09      1.11 o 
  -7   2   8       20.49       20.23      1.46 o 
  -6   2   8       42.18       45.14      1.85 o 
  -5   2   8       19.34       22.68      1.79 o 
  -4   2   8      267.61      265.46      4.15 o 
  -3   2   8      184.47      193.00      3.12 o 
  -2   2   8     1027.06     1018.60     16.88 o 
  -1   2   8      363.10      361.59     11.33 o 
   0   2   8      169.46      163.89      3.42 o 
   1   2   8      157.29      150.37      2.79 o 
   2   2   8      351.15      441.27      7.65 o 
   3   2   8        5.78        8.59      0.72 o 
   4   2   8        1.88        2.32      0.63 o 
   6   2   8      131.21      132.36      3.09 o 
   7   2   8       82.27       87.39      3.14 o 
   8   2   8        6.82        7.52      1.42 o 
   9   2   8        0.95        0.00      1.59 o 
  -9   3   8       22.46       21.28      1.85 o 
  -8   3   8        1.05        4.17      1.25 o 
  -7   3   8       76.10       72.89      2.38 o 
  -6   3   8       43.17       38.84      1.90 o 
  -5   3   8       15.62       14.18      1.51 o 
  -4   3   8        0.81        1.90      0.55 o 
  -3   3   8      195.14      217.73      3.78 o 
  -2   3   8        0.94        2.58      0.55 o 
  -1   3   8       52.26       60.92      1.49 o 
   0   3   8      143.14      126.20      2.72 o 
   1   3   8       83.78       87.08      2.07 o 
   2   3   8      517.49      550.59      8.74 o 
   3   3   8       32.99       37.30      1.22 o 
   4   3   8       35.67       31.16      2.04 o 
   5   3   8      225.43      236.99      4.58 o 
   6   3   8       67.30       76.74      2.51 o 
   7   3   8        1.57        3.53      1.08 o 
   8   3   8        0.34        0.00      1.23 o 
  -8   4   8        6.35        4.02      1.33 o 
  -7   4   8       42.50       37.96      1.99 o 
  -6   4   8        3.21        7.81      1.25 o 
  -5   4   8      200.32      210.10      4.34 o 
  -4   4   8        9.63        6.94      1.05 o 
  -3   4   8       10.49       13.26      1.16 o 
  -2   4   8      100.60       98.36      2.05 o 
  -1   4   8       28.28       29.90      1.25 o 
   0   4   8        1.29        0.87      0.57 o 
   1   4   8       22.55       26.23      1.36 o 
   2   4   8       89.58       85.41      2.65 o 
   3   4   8      215.99      199.33      3.88 o 
   4   4   8       73.20       65.65      2.08 o 
   5   4   8       55.69       56.49      2.72 o 
   6   4   8       27.93       32.23      2.32 o 
   7   4   8        9.08        8.38      1.30 o 
   8   4   8        0.00        0.00      1.27 o 
  -7   5   8        2.67        3.50      1.25 o 
  -6   5   8        2.82        1.67      1.17 o 
  -5   5   8       30.37       27.88      1.68 o 
  -4   5   8       10.21       14.33      1.49 o 
  -3   5   8       68.13       54.56      2.01 o 
  -2   5   8       30.73       32.19      1.51 o 
  -1   5   8       59.22       59.11      1.94 o 
   0   5   8      602.18      586.16      9.49 o 
   1   5   8      114.69      116.31      2.86 o 
   2   5   8      148.30      151.40      3.88 o 
   3   5   8       10.98        9.25      1.42 o 
   4   5   8       57.87       53.95      3.02 o 
   5   5   8       19.16       22.12      1.80 o 
   6   5   8        1.26        2.50      1.36 o 
   7   5   8        1.09        5.14      2.08 o 
  -5   6   8        4.12        5.41      1.81 o 
  -4   6   8       32.50       31.92      3.13 o 
  -3   6   8        6.79       10.87      2.38 o 
  -2   6   8       14.11       17.19      1.96 o 
  -1   6   8      134.47      120.97      4.44 o 
   0   6   8        0.23        0.87      1.89 o 
   1   6   8       17.63       19.34      1.73 o 
   2   6   8        1.07        0.00      1.46 o 
   3   6   8        4.02        3.73      1.69 o 
   4   6   8        9.80        4.88      1.81 o 
   5   6   8        0.32        2.74      5.23 o 
  -3   7   8        1.18        1.83      2.22 o 
  -2   7   8        5.06        7.97      2.38 o 
  -1   7   8       18.36       12.76      2.59 o 
   0   7   8        6.86        3.23      2.62 o 
   1   7   8        4.12        2.09      3.14 o 
   2   7   8        0.97        0.79      2.22 o 
   3   7   8        1.56        0.52      2.22 o 
  -9   1   9        3.12        3.01      1.31 o 
  -8   1   9        0.66        0.09      1.01 o 
  -7   1   9       16.09       15.87      1.78 o 
  -6   1   9        2.70        4.24      0.80 o 
  -5   1   9      204.15      237.77      4.26 o 
  -4   1   9     1328.57     1349.33     18.41 o 
  -3   1   9      255.98      257.73      3.91 o 
  -2   1   9      977.77      959.84     14.23 o 
  -1   1   9       80.66       62.42      1.30 o 
   0   1   9     1981.83     2074.74     39.58 o 
   1   1   9      191.85      182.47      3.02 o 
   2   1   9      229.83      227.15      4.17 o 
   3   1   9       33.92       23.41      1.04 o 
   4   1   9        0.02        1.23      0.54 o 
   5   1   9       95.41       95.69      2.04 o 
   6   1   9      119.96      113.55      2.76 o 
   7   1   9       29.80       35.10      1.85 o 
   8   1   9       12.38       14.80      1.64 o 
   9   1   9        0.00        1.24      1.42 o 
  -9   2   9        0.10        0.00      1.08 o 
  -8   2   9       36.26       27.34      1.72 o 
  -7   2   9        6.37        7.52      1.17 o 
  -6   2   9       29.89       29.69      1.74 o 
  -5   2   9       62.55       67.78      2.33 o 
  -4   2   9       27.96       20.42      0.93 o 
  -3   2   9       10.73       14.73      0.94 o 
  -2   2   9     1354.36     1410.28     23.22 o 
  -1   2   9      230.51      249.11      4.01 o 
   0   2   9      317.93      337.06      7.52 o 
   1   2   9      184.58      200.55      3.26 o 
   2   2   9      178.53      187.16      3.78 o 
   3   2   9      926.78      874.76     22.82 o 
   4   2   9      294.30      328.78      4.98 o 
   5   2   9        5.48        2.10      1.05 o 
   6   2   9      169.18      182.65      5.02 o 
   7   2   9        4.98        8.45      1.21 o 
   8   2   9        7.24        8.80      1.40 o 
   9   2   9        0.24        0.64      1.36 o 
  -9   3   9       15.42       15.17      1.64 o 
  -8   3   9        9.72        9.62      1.40 o 
  -7   3   9       20.54       24.52      1.68 o 
  -6   3   9        2.63        2.05      1.01 o 
  -5   3   9        0.10        0.00      0.71 o 
  -4   3   9       71.91       76.76      3.58 o 
  -3   3   9       93.67       95.78      2.20 o 
  -2   3   9      119.96      140.25      2.75 o 
  -1   3   9        0.64        0.26      0.55 o 
   0   3   9      511.82      546.10      8.46 o 
   1   3   9       57.77       57.42      1.69 o 
   2   3   9       46.75       51.83      2.57 o 
   3   3   9       68.65       74.62      1.87 o 
   4   3   9       66.52       61.34      2.95 o 
   5   3   9      392.25      417.04      7.10 o 
   6   3   9       97.74       94.48      2.96 o 
   7   3   9        0.14        0.94      0.97 o 
   8   3   9        8.93        9.72      1.59 o 
  -8   4   9        1.31        2.48      1.30 o 
  -7   4   9        6.45        6.37      1.25 o 
  -6   4   9       47.53       40.87      2.61 o 
  -5   4   9      324.79      305.53      5.60 o 
  -4   4   9       29.28       33.23      2.02 o 
  -3   4   9       14.92       16.39      1.01 o 
  -2   4   9      208.34      189.39      3.58 o 
  -1   4   9       25.37       27.83      1.25 o 
   0   4   9       28.83       29.55      1.21 o 
   1   4   9       96.85       95.95      2.39 o 
   2   4   9      258.96      253.57      4.67 o 
   3   4   9       65.28       75.13      2.10 o 
   4   4   9       69.88       61.29      2.15 o 
   5   4   9       72.52       63.81      2.87 o 
   6   4   9        5.82        4.60      1.24 o 
   7   4   9       12.59       12.17      1.44 o 
   8   4   9        0.86        1.17      1.59 o 
  -7   5   9        5.37        4.45      1.57 o 
  -6   5   9       28.54       25.11      1.80 o 
  -5   5   9        2.60        0.29      1.06 o 
  -4   5   9       44.09       50.74      2.33 o 
  -3   5   9       13.08        8.07      1.59 o 
  -2   5   9       28.68       29.82      2.12 o 
  -1   5   9        2.40        4.21      1.21 o 
   0   5   9       51.29       54.35      4.36 o 
   1   5   9      458.56      471.74      7.99 o 
   2   5   9      262.09      253.66      5.57 o 
   3   5   9        7.53        7.56      1.27 o 
   4   5   9       17.18       22.64      1.86 o 
   5   5   9        1.80        2.43      1.23 o 
   6   5   9       21.31       24.25      2.04 o 
   7   5   9        0.19        0.37      1.59 o 
  -5   6   9        0.60        3.78      1.76 o 
  -4   6   9       18.85       15.93      2.76 o 
  -3   6   9       51.41       53.98      4.71 o 
  -2   6   9       32.53       34.67      4.71 o 
  -1   6   9        0.64        6.51      1.69 o 
   0   6   9      204.74      183.70      5.14 o 
   1   6   9       32.75       29.67      2.51 o 
   2   6   9        6.19        7.69      3.91 o 
   3   6   9        5.85        5.02      1.76 o 
   4   6   9       18.53       17.40      2.93 o 
   5   6   9        4.57        1.67      1.95 o 
  -3   7   9       14.14       14.87      2.76 o 
  -2   7   9       10.87       11.78      2.59 o 
  -1   7   9        5.84        5.50      2.88 o 
   0   7   9        2.49        2.80      1.59 o 
   1   7   9        4.30        5.64      2.38 o 
   2   7   9        0.24        0.00      1.51 o 
  -9   0  10        1.52        2.09      2.09 o 
  -8   0  10        3.15        1.80      1.63 o 
  -7   0  10       31.02       33.60      2.69 o 
  -6   0  10      131.11      148.95      4.37 o 
  -5   0  10      546.15      536.64     10.98 o 
  -4   0  10      507.74      476.68      9.67 o 
  -3   0  10     1570.35     1587.45     36.82 o 
  -2   0  10      659.55      618.05     12.08 o 
  -1   0  10     8934.78     9074.82    171.69 o 
   0   0  10     3853.33     3910.73    126.66 o 
   1   0  10      412.18      406.92      8.05 o 
   2   0  10     1175.80     1106.61     21.25 o 
   3   0  10      456.79      491.00      9.97 o 
   4   0  10      570.70      517.17     10.58 o 
   5   0  10       58.62       59.47      2.30 o 
   6   0  10      768.80      759.25     16.82 o 
   7   0  10      172.13      169.65      4.59 o 
   8   0  10        0.28        1.31      1.85 o 
   9   0  10       18.85       18.93      4.71 o 
  -9   1  10        3.94        2.88      1.31 o 
  -8   1  10        2.92        2.72      1.17 o 
  -7   1  10       12.11       10.93      1.17 o 
  -6   1  10      156.47      144.45      2.74 o 
  -5   1  10       29.20       33.91      1.93 o 
  -4   1  10      515.21      594.39      9.31 o 
  -3   1  10      693.29      715.07      9.97 o 
  -2   1  10       94.32      125.10      2.61 o 
  -1   1  10       66.54       46.51      1.06 o 
   0   1  10      172.45      166.54      3.32 o 
   1   1  10       45.83       46.22      2.11 o 
   2   1  10      491.60      545.39     10.72 o 
   3   1  10      172.72      203.86      4.61 o 
   4   1  10        0.29        0.60      0.54 o 
   5   1  10      107.08      108.84      2.19 o 
   6   1  10       11.58       14.57      1.42 o 
   7   1  10      286.96      272.99      5.19 o 
   8   1  10        6.30        6.42      1.25 o 
   9   1  10        7.79        7.60      1.62 o 
  -9   2  10        6.05        3.80      1.58 o 
  -8   2  10       31.36       28.09      1.77 o 
  -7   2  10       70.50       67.29      2.19 o 
  -6   2  10       56.45       49.78      1.85 o 
  -5   2  10       38.37       35.86      1.31 o 
  -4   2  10      287.27      279.40      4.76 o 
  -3   2  10      134.60      126.77      2.46 o 
  -2   2  10      272.87      291.67      5.10 o 
  -1   2  10      867.24      958.49     15.88 o 
   0   2  10      209.74      213.68      3.97 o 
   1   2  10      233.36      293.19      4.62 o 
   2   2  10      470.21      519.59      7.99 o 
   3   2  10       79.45       82.32      1.84 o 
   4   2  10       48.05       52.98      1.38 o 
   5   2  10       83.94       90.34      4.31 o 
   6   2  10       55.27       61.97      2.28 o 
   7   2  10       34.65       39.43      2.02 o 
   8   2  10       42.33       34.23      1.87 o 
   9   2  10        0.02        1.75      1.40 o 
  -9   3  10       11.03       14.68      2.04 o 
  -8   3  10       22.95       19.78      1.68 o 
  -7   3  10       47.27       51.75      2.13 o 
  -6   3  10       13.98       12.44      1.25 o 
  -5   3  10      111.12      102.84      2.46 o 
  -4   3  10       44.16       50.80      3.14 o 
  -3   3  10       15.52        9.68      2.04 o 
  -2   3  10      151.33      148.30      5.44 o 
  -1   3  10      102.91      131.76      2.70 o 
   0   3  10      446.64      444.87      7.76 o 
   1   3  10      369.67      396.85      8.15 o 
   2   3  10      488.81      506.44      9.01 o 
   3   3  10       32.01       38.93      1.32 o 
   4   3  10       25.54       25.74      1.59 o 
   5   3  10       92.11      113.12      2.79 o 
   6   3  10       33.56       39.90      1.89 o 
   7   3  10        4.59        2.77      1.11 o 
   8   3  10        0.77        0.00      1.14 o 
  -8   4  10        0.04        0.16      1.21 o 
  -7   4  10        9.88       12.14      1.62 o 
  -6   4  10       23.92       25.30      1.72 o 
  -5   4  10       29.62       36.75      2.03 o 
  -4   4  10       11.43       13.31      1.18 o 
  -3   4  10       54.15       51.37      1.81 o 
  -2   4  10        0.40        1.81      0.63 o 
  -1   4  10        1.99        3.57      0.68 o 
   0   4  10       34.24       39.44      1.54 o 
   1   4  10       39.04       44.53      1.69 o 
   2   4  10       49.63       53.76      2.53 o 
   3   4  10       38.33       46.52      2.52 o 
   4   4  10        6.32       10.23      1.11 o 
   5   4  10       19.81       20.29      1.66 o 
   6   4  10       21.99       26.53      1.70 o 
   7   4  10        1.56        0.69      1.22 o 
   8   4  10       19.69       18.36      2.80 o 
  -7   5  10        0.42        0.00      1.36 o 
  -6   5  10        2.58        1.96      1.31 o 
  -5   5  10       15.74       12.36      1.62 o 
  -4   5  10       88.66       82.30      2.72 o 
  -3   5  10       57.76       64.54      2.69 o 
  -2   5  10       24.04       19.93      1.46 o 
  -1   5  10      152.20      147.52      3.65 o 
   0   5  10        2.17        3.26      1.23 o 
   1   5  10       50.77       56.30      2.39 o 
   2   5  10       29.46       24.57      2.11 o 
   3   5  10        2.08        1.68      1.19 o 
   4   5  10       12.62       15.51      1.91 o 
   5   5  10        0.48        3.02      1.44 o 
   6   5  10       14.38       18.16      1.86 o 
   7   5  10        2.92        4.40      1.62 o 
  -5   6  10       19.73       20.26      2.38 o 
  -4   6  10        0.12        0.00      3.40 o 
  -3   6  10       41.09       43.29      3.65 o 
  -2   6  10       93.71       88.74      4.39 o 
  -1   6  10       61.83       76.14      3.19 o 
   0   6  10       33.11       38.29      3.68 o 
   1   6  10       20.32       22.01      2.60 o 
   2   6  10        0.06        1.29      2.16 o 
   3   6  10       19.73       20.94      2.30 o 
   4   6  10        3.48        5.23      1.81 o 
   5   6  10        0.05        0.65      1.69 o 
  -3   7  10        8.85        7.85      2.59 o 
  -2   7  10        0.50        3.40      2.22 o 
  -1   7  10        2.86        0.00      4.97 o 
   0   7  10        0.94        0.52      1.51 o 
   1   7  10       18.00       14.35      2.76 o 
   2   7  10        2.31        1.34      1.78 o 
  -9   1  11        4.87        2.96      1.36 o 
  -8   1  11       25.08       24.83      1.62 o 
  -7   1  11       33.39       41.14      1.87 o 
  -6   1  11       29.48       25.36      1.24 o 
  -5   1  11      150.93      175.78      3.06 o 
  -4   1  11     1150.15     1218.13     18.25 o 
  -3   1  11     1619.76     1731.66     25.55 o 
  -2   1  11       93.54      112.75      1.87 o 
  -1   1  11      129.64       95.24      1.70 o 
   0   1  11       47.45       54.48      1.45 o 
   1   1  11     6949.34     6837.34    129.19 o 
   2   1  11     3550.25     3804.19     50.95 o 
   3   1  11      371.30      382.15      6.93 o 
   4   1  11       58.90       65.34      1.51 o 
   5   1  11       30.07       35.11      1.29 o 
   6   1  11       70.34       68.00      3.25 o 
   7   1  11       24.14       30.11      2.33 o 
   8   1  11       47.51       44.03      2.05 o 
   9   1  11        4.48        6.02      1.57 o 
  -9   2  11        0.67        1.85      1.25 o 
  -8   2  11       12.79       14.33      1.40 o 
  -7   2  11       16.22       19.96      1.49 o 
  -6   2  11       61.09       59.31      1.96 o 
  -5   2  11        1.60        2.69      0.66 o 
  -4   2  11      123.74      131.37      4.92 o 
  -3   2  11      165.24      160.55      3.57 o 
  -2   2  11      222.15      250.96      4.57 o 
  -1   2  11        2.06        2.51      0.35 o 
   0   2  11      920.29     1101.66     21.55 o 
   1   2  11      570.06      560.25      8.51 o 
   2   2  11     3000.50     3182.55     46.48 o 
   3   2  11        1.34        1.02      0.59 o 
   4   2  11       59.44       61.30      1.54 o 
   5   2  11      265.80      263.52      4.86 o 
   6   2  11       13.16       11.47      1.30 o 
   7   2  11        0.97        0.99      1.08 o 
   8   2  11        0.02        0.00      0.99 o 
   9   2  11        0.36        0.60      1.40 o 
  -9   3  11       21.20       19.02      1.72 o 
  -8   3  11        9.55        8.97      1.40 o 
  -7   3  11       48.36       59.67      2.25 o 
  -6   3  11       99.16      104.33      2.75 o 
  -5   3  11       12.42        9.62      1.43 o 
  -4   3  11       16.77       13.72      0.90 o 
  -3   3  11       80.24       73.75      4.47 o 
  -2   3  11      195.60      160.72      3.78 o 
  -1   3  11       81.41       56.89      1.46 o 
   0   3  11      145.96      135.29      2.75 o 
   1   3  11       58.61       71.81      2.07 o 
   2   3  11        7.96        5.93      0.57 o 
   3   3  11        2.79        2.59      0.82 o 
   4   3  11        2.44        1.43      0.59 o 
   5   3  11      425.55      418.23      7.19 o 
   6   3  11      121.93      120.50      3.02 o 
   7   3  11        6.58        5.92      1.21 o 
   8   3  11        6.59        4.75      1.23 o 
  -8   4  11       10.36       13.35      1.53 o 
  -7   4  11       35.30       31.17      1.96 o 
  -6   4  11        2.84        2.58      1.21 o 
  -5   4  11       52.65       58.57      2.16 o 
  -4   4  11        0.09        0.00      0.81 o 
  -3   4  11       66.07       61.33      2.91 o 
  -2   4  11        0.44        0.00      0.59 o 
  -1   4  11      177.15      154.57      3.32 o 
   0   4  11      101.05       97.11      2.77 o 
   1   4  11      109.56       63.87      4.71 o 
   2   4  11      105.31       96.64      4.35 o 
   3   4  11      102.45      101.95      2.51 o 
   4   4  11      148.95      145.47      3.29 o 
   5   4  11       40.84       40.90      1.86 o 
   6   4  11       55.06       50.97      2.10 o 
   7   4  11        1.85        4.98      1.33 o 
  -7   5  11        0.08        4.69      3.70 o 
  -6   5  11        4.02        8.11      1.90 o 
  -5   5  11       22.80       19.94      2.20 o 
  -4   5  11        0.14        0.00      1.19 o 
  -3   5  11       48.96       46.51      2.53 o 
  -2   5  11        2.23        2.59      1.10 o 
  -1   5  11        1.32        4.57      1.16 o 
   0   5  11      266.95      248.96      6.24 o 
   1   5  11       20.18       21.12      1.73 o 
   2   5  11       41.31       46.57      3.55 o 
   3   5  11        0.13        2.72      1.27 o 
   4   5  11      103.04       99.59      3.55 o 
   5   5  11        1.42        1.51      1.32 o 
   6   5  11       14.39       14.82      1.81 o 
  -5   6  11        1.46        4.71      1.90 o 
  -4   6  11        0.31        4.97      2.36 o 
  -3   6  11       31.93       29.78      3.13 o 
  -2   6  11       32.20       30.58      4.71 o 
  -1   6  11       81.84       88.76      3.52 o 
   0   6  11      163.62      146.40      4.53 o 
   1   6  11        4.45        1.11      3.59 o 
   2   6  11        9.94       10.95      2.00 o 
   3   6  11        3.64        5.82      1.69 o 
   4   6  11        6.49        9.06      2.00 o 
   5   6  11       11.11        8.06      1.90 o 
  -2   7  11        1.67        2.00      2.01 o 
  -1   7  11        0.23        0.00      2.01 o 
   0   7  11        1.27        0.67      2.01 o 
   1   7  11        4.54        6.66      3.66 o 
   2   7  11        4.85        5.38      4.28 o 
  -9   0  12        9.08        9.54      2.22 o 
  -8   0  12       31.06       24.58      3.66 o 
  -7   0  12       16.31       12.36      1.39 o 
  -6   0  12      152.90      162.66      4.32 o 
  -5   0  12        8.44        5.68      1.08 o 
  -4   0  12     1052.18     1149.83     22.36 o 
  -3   0  12      306.74      294.58      6.24 o 
  -2   0  12        0.34        0.00      0.43 o 
  -1   0  12     7586.95     7576.71    173.94 o 
   0   0  12      804.55      781.94     25.65 o 
   1   0  12       14.20       20.91      0.98 o 
   2   0  12       33.84       44.11      1.52 o 
   3   0  12      511.26      496.59      9.97 o 
   4   0  12      570.48      585.41     11.88 o 
   5   0  12      223.14      245.13      5.74 o 
   6   0  12      195.18      182.34      4.73 o 
   7   0  12      317.95      281.85      6.74 o 
   8   0  12        2.79        4.38      2.01 o 
   9   0  12        7.35        5.23      2.22 o 
  -9   1  12        0.75        0.83      1.23 o 
  -8   1  12       13.67       11.01      1.25 o 
  -7   1  12        0.43        0.00      0.94 o 
  -6   1  12       32.89       39.90      1.64 o 
  -5   1  12       38.86       37.95      1.26 o 
  -4   1  12        9.10        7.28      0.70 o 
  -3   1  12      158.54      181.81      3.22 o 
  -2   1  12      538.72      545.63      8.37 o 
  -1   1  12      517.89      507.40      8.50 o 
   0   1  12      666.88      756.01     14.59 o 
   1   1  12       71.28       69.00      2.01 o 
   2   1  12      194.95      236.07      3.59 o 
   3   1  12        3.73        3.20      0.67 o 
   4   1  12      209.17      239.50      3.84 o 
   5   1  12       17.04       15.71      1.05 o 
   6   1  12       10.67       10.21      1.13 o 
   7   1  12        0.45        0.90      0.99 o 
   8   1  12        3.13        3.15      1.14 o 
   9   1  12        0.25        0.64      1.42 o 
  -9   2  12       11.44       13.49      1.49 o 
  -8   2  12        0.39        2.30      1.17 o 
  -7   2  12       18.44       13.56      1.33 o 
  -6   2  12      172.98      162.06      3.45 o 
  -5   2  12       38.07       35.71      1.69 o 
  -4   2  12       41.85       44.88      1.49 o 
  -3   2  12      421.29      388.39      6.27 o 
  -2   2  12      228.03      212.61      6.09 o 
  -1   2  12       53.16       59.13      1.17 o 
   0   2  12     1635.32     1754.39     33.84 o 
   1   2  12      726.87      768.86     11.55 o 
   2   2  12      114.94      128.88      2.46 o 
   3   2  12      398.44      414.32      6.68 o 
   4   2  12      136.39      146.77      2.65 o 
   5   2  12        8.17        7.82      0.97 o 
   6   2  12       16.59       16.36      1.50 o 
   7   2  12        6.96        9.91      1.28 o 
   8   2  12        9.70       11.66      1.49 o 
   9   2  12        5.21        5.52      1.54 o 
  -8   3  12       10.05        8.29      1.35 o 
  -7   3  12       38.30       42.98      2.09 o 
  -6   3  12      163.21      163.56      3.58 o 
  -5   3  12       15.99       20.48      1.38 o 
  -4   3  12       15.76       18.40      1.71 o 
  -3   3  12       51.47       45.00      2.41 o 
  -2   3  12        4.23        6.18      0.60 o 
  -1   3  12      130.12      148.21      2.68 o 
   0   3  12       43.25       39.65      1.37 o 
   1   3  12      654.84      681.52     11.70 o 
   2   3  12       11.82       15.51      0.84 o 
   3   3  12        0.74        0.98      0.59 o 
   4   3  12       52.07       47.62      1.86 o 
   5   3  12       30.92       30.73      1.56 o 
   6   3  12       14.60       16.23      1.30 o 
   7   3  12        0.09        1.87      1.08 o 
   8   3  12        0.35        0.00      1.14 o 
  -8   4  12        1.79        3.89      1.35 o 
  -7   4  12       19.64       20.63      2.22 o 
  -6   4  12        6.55        4.93      1.15 o 
  -5   4  12       84.27       84.05      2.47 o 
  -4   4  12      134.22      124.95      2.87 o 
  -3   4  12       47.21       43.65      1.92 o 
  -2   4  12        4.38        8.43      0.92 o 
  -1   4  12       48.22       44.63      2.07 o 
   0   4  12      154.34      151.74     10.50 o 
   1   4  12      249.84      248.73      7.21 o 
   2   4  12      166.71      171.74      3.80 o 
   3   4  12      222.08      229.33      5.11 o 
   4   4  12       28.88       41.38      2.17 o 
   5   4  12       67.76       57.06      2.50 o 
   6   4  12        0.18        1.48      1.23 o 
   7   4  12       25.12       25.23      2.45 o 
  -7   5  12       14.29       13.19      2.20 o 
  -6   5  12        2.54        0.93      1.45 o 
  -5   5  12        0.54        0.00      1.39 o 
  -4   5  12       26.45       28.49      2.38 o 
  -3   5  12       14.90       11.16      2.01 o 
  -2   5  12       68.51       82.00      3.08 o 
  -1   5  12       64.82       85.03      3.40 o 
   0   5  12        6.48        8.18      1.51 o 
   1   5  12       23.26       25.58      1.80 o 
   2   5  12       27.85       23.64      2.30 o 
   3   5  12      166.96      160.54      5.09 o 
   4   5  12        0.47        1.72      1.59 o 
   5   5  12       51.70       48.02      2.99 o 
   6   5  12       10.59       13.27      2.20 o 
  -5   6  12        8.10        9.77      2.00 o 
  -4   6  12       31.83       33.86      3.33 o 
  -3   6  12       58.80       61.48      4.24 o 
  -2   6  12        5.06        6.37      2.62 o 
  -1   6  12        2.49        3.66      1.51 o 
   0   6  12       14.44       14.99      1.90 o 
   1   6  12       34.28       32.38      2.58 o 
   2   6  12        0.21        0.00      1.39 o 
   3   6  12        1.49        1.60      1.59 o 
   4   6  12       36.69       41.12      3.14 o 
   5   6  12        3.00        2.81      2.00 o 
  -2   7  12        0.14        0.00      2.01 o 
  -1   7  12        2.64        0.90      2.01 o 
   0   7  12        2.57        5.50      2.36 o 
   1   7  12        0.00        1.28      2.01 o 
   2   7  12        4.64        4.44      2.00 o 
  -9   1  13        2.11        3.26      1.42 o 
  -8   1  13        0.20        1.63      1.23 o 
  -7   1  13        3.17        2.20      0.94 o 
  -6   1  13      170.30      165.78      3.05 o 
  -5   1  13      210.32      224.00      3.70 o 
  -4   1  13       15.62       10.04      0.73 o 
  -3   1  13      412.99      466.02      6.69 o 
  -2   1  13      144.63      156.10      2.52 o 
  -1   1  13       35.08       36.15      1.76 o 
   0   1  13      340.46      369.65      6.47 o 
   1   1  13        7.49       14.16      1.25 o 
   2   1  13      671.61      737.80     10.25 o 
   3   1  13       15.22       19.41      0.91 o 
   4   1  13       70.72       76.63      1.76 o 
   5   1  13        1.60        2.12      0.73 o 
   6   1  13       18.86       18.42      1.33 o 
   7   1  13        0.45        1.31      1.06 o 
   8   1  13        8.06        9.33      1.35 o 
   9   1  13        3.20        3.31      1.42 o 
  -9   2  13       18.81       18.47      1.64 o 
  -8   2  13       26.23       28.73      2.45 o 
  -7   2  13       25.36       26.31      1.68 o 
  -6   2  13        0.04        2.22      0.97 o 
  -5   2  13      177.39      192.01      3.34 o 
  -4   2  13      134.59      147.73      2.69 o 
  -3   2  13      185.25      192.60      3.12 o 
  -2   2  13      110.78       90.46      1.68 o 
  -1   2  13        0.61        3.28      0.90 o 
   0   2  13        3.07        1.50      0.85 o 
   1   2  13     4028.22     4112.69     60.14 o 
   2   2  13      149.39      182.39      3.29 o 
   3   2  13       39.71       43.26      1.38 o 
   4   2  13        0.06        0.02      0.55 o 
   5   2  13       23.37       22.62      1.30 o 
   6   2  13       51.00       53.99      2.04 o 
   7   2  13       44.70       50.60      2.08 o 
   8   2  13        0.00        0.00      1.14 o 
   9   2  13        8.54       12.13      1.76 o 
  -8   3  13        7.82        9.62      1.44 o 
  -7   3  13        2.78        3.23      1.21 o 
  -6   3  13       34.31       37.22      1.82 o 
  -5   3  13       18.80       18.79      1.33 o 
  -4   3  13       26.03       35.80      1.70 o 
  -3   3  13       15.56       16.22      1.10 o 
  -2   3  13     1105.64     1100.27     24.46 o 
  -1   3  13      160.43      151.50      2.76 o 
   0   3  13       78.24       78.26      2.42 o 
   1   3  13        0.00        0.42      0.62 o 
   2   3  13        8.21        8.78      0.69 o 
   4   3  13      155.60      159.37      3.64 o 
   5   3  13        9.74        8.78      1.17 o 
   6   3  13        7.78        8.30      1.21 o 
   7   3  13        3.94        4.56      1.25 o 
   8   3  13        0.39        1.37      1.43 o 
  -8   4  13        8.68        5.17      1.54 o 
  -7   4  13       28.73       30.12      1.85 o 
  -6   4  13        0.12        0.00      0.99 o 
  -5   4  13       26.65       25.65      1.55 o 
  -4   4  13       16.65       20.98      1.68 o 
  -3   4  13        8.67        8.02      1.01 o 
  -2   4  13      109.56      100.15      2.99 o 
  -1   4  13      162.96      156.01      4.33 o 
   0   4  13      303.40      308.65      6.73 o 
   1   4  13       22.65       20.18      2.28 o 
   2   4  13      168.21      135.54      3.27 o 
   3   4  13      289.13      255.71      7.10 o 
   4   4  13       53.86       50.50      2.20 o 
   5   4  13        2.37        1.73      1.07 o 
   6   4  13        7.67       11.48      2.19 o 
   7   4  13        1.90        3.54      1.42 o 
  -7   5  13        0.01        0.68      1.59 o 
  -6   5  13        9.93        7.85      1.81 o 
  -5   5  13       80.01       74.36      3.42 o 
  -4   5  13        9.52        9.05      1.69 o 
  -3   5  13       68.42       61.53      3.50 o 
  -2   5  13       22.67       24.88      2.00 o 
  -1   5  13      573.58      575.70     12.49 o 
   0   5  13      222.85      218.13      5.64 o 
   1   5  13       67.56       64.85      2.57 o 
   2   5  13       25.55       35.78      2.77 o 
   3   5  13       35.62       38.75      2.72 o 
   4   5  13       19.73       14.13      2.10 o 
   5   5  13        0.23        2.62      1.59 o 
   6   5  13        0.53        2.09      1.81 o 
  -5   6  13        5.70        9.42      3.83 o 
  -4   6  13       10.49       14.62      2.51 o 
  -3   6  13        1.88        4.71      2.22 o 
  -2   6  13       36.60       35.36      3.13 o 
  -1   6  13       21.63       19.85      2.12 o 
   0   6  13        1.89        1.40      1.51 o 
   1   6  13        1.47        0.00      1.59 o 
   2   6  13        7.29        3.30      1.69 o 
   3   6  13        0.19        3.30      1.69 o 
   4   6  13        3.41        6.07      1.90 o 
   5   6  13        0.98        1.05      1.90 o 
  -2   7  13        5.52        4.19      2.22 o 
  -1   7  13        2.05        0.43      2.01 o 
   0   7  13        3.93        2.36      1.85 o 
   1   7  13        0.04        1.76      2.01 o 
  -9   0  14       22.41       12.24      2.22 o 
  -8   0  14       50.36       47.89      3.33 o 
  -7   0  14        0.36        0.16      1.08 o 
  -6   0  14       64.86       62.80      2.96 o 
  -5   0  14       13.86       10.96      1.60 o 
  -4   0  14       42.59       32.85      1.69 o 
  -3   0  14     2085.76     2171.75     41.39 o 
  -2   0  14       28.06       45.54      1.59 o 
  -1   0  14      567.30      556.88     10.98 o 
   0   0  14      108.40      100.63     13.35 o 
   1   0  14      517.61      584.60     11.58 o 
   2   0  14       27.00       11.51      1.57 o 
   3   0  14       94.22      104.65      2.81 o 
   4   0  14      492.01      526.88     10.88 o 
   5   0  14      288.22      315.85      7.15 o 
   6   0  14      153.35      160.45      4.42 o 
   7   0  14      351.93      346.06      9.03 o 
   8   0  14       12.55       14.44      2.38 o 
   9   0  14        0.01        0.52      2.22 o 
  -9   1  14        4.16        4.47      1.67 o 
  -8   1  14        3.78        0.87      1.11 o 
  -7   1  14        0.00        0.31      0.96 o 
  -6   1  14       21.23       20.93      1.10 o 
  -5   1  14        4.03        6.17      0.80 o 
  -4   1  14      142.82      152.34      2.66 o 
  -3   1  14      315.41      264.99      4.05 o 
  -2   1  14        0.00        0.00      0.51 o 
  -1   1  14     1688.23     1783.38     23.89 o 
   0   1  14       21.56       19.69      0.96 o 
   1   1  14     1788.87     1925.56     31.53 o 
   2   1  14       24.31       23.15      0.94 o 
   3   1  14      310.42      349.41      5.26 o 
   4   1  14        1.61        4.66      0.73 o 
   5   1  14      153.02      141.81      3.59 o 
   6   1  14       11.87       13.88      1.21 o 
   7   1  14        9.21        5.25      1.21 o 
   8   1  14        4.89        2.25      1.14 o 
   9   1  14        3.47        1.17      1.49 o 
  -9   2  14        0.56        0.25      1.11 o 
  -8   2  14        0.00        1.88      1.17 o 
  -7   2  14       49.77       41.21      1.91 o 
  -6   2  14        3.75        5.35      0.97 o 
  -5   2  14      196.83      195.32      3.44 o 
  -4   2  14      536.17      533.91      7.72 o 
  -3   2  14        8.40        6.85      0.67 o 
  -2   2  14       72.71       83.46      1.64 o 
  -1   2  14        2.99        6.99      1.28 o 
   0   2  14       32.08       32.80      1.51 o 
   1   2  14      628.60      693.28     10.47 o 
   2   2  14      152.32      178.12      3.13 o 
   3   2  14        0.00        0.61      0.55 o 
   4   2  14        7.74        7.27      0.73 o 
   5   2  14       18.88       18.31      1.30 o 
   6   2  14       13.50       19.19      1.44 o 
   7   2  14        7.43        9.44      1.25 o 
   8   2  14        0.01        1.19      1.21 o 
  -8   3  14       36.52       33.10      1.96 o 
  -7   3  14        3.31        5.52      1.86 o 
  -6   3  14       14.60       18.80      1.40 o 
  -5   3  14       21.79       20.07      1.30 o 
  -4   3  14        2.50        1.69      0.66 o 
  -3   3  14       20.66       32.19      1.36 o 
  -2   3  14       24.05       30.57      1.11 o 
  -1   3  14        0.40        3.44      0.69 o 
   0   3  14      147.94      140.65      2.98 o 
   1   3  14       23.06       21.06      1.04 o 
   2   3  14        0.23        0.54      0.51 o 
   4   3  14       80.38       74.80      2.15 o 
   5   3  14      178.16      172.11      3.63 o 
   6   3  14        5.27        4.33      1.06 o 
   7   3  14        7.63       12.55      2.25 o 
   8   3  14        1.80        1.76      1.25 o 
  -8   4  14        1.53        0.71      1.59 o 
  -7   4  14        0.00        0.52      1.51 o 
  -6   4  14       47.39       47.31      2.91 o 
  -5   4  14        5.70        3.93      1.27 o 
  -4   4  14       37.19       41.24      2.02 o 
  -3   4  14        6.61        5.02      1.01 o 
  -2   4  14       44.78       49.32      2.76 o 
  -1   4  14       52.16       55.74      2.96 o 
   0   4  14      317.70      311.68      8.88 o 
   1   4  14      270.19      254.05      7.40 o 
   2   4  14        5.85        6.94      1.32 o 
   3   4  14       22.61       27.46      1.69 o 
   4   4  14        0.20        0.40      0.96 o 
   5   4  14        9.00       12.49      1.37 o 
   6   4  14       49.05       53.29      2.50 o 
   7   4  14        0.10        1.41      1.36 o 
  -6   5  14        7.84        3.29      1.59 o 
  -5   5  14        9.04        8.30      1.69 o 
  -4   5  14       75.78       75.74      3.21 o 
  -3   5  14       98.75      105.44      4.77 o 
  -2   5  14        0.33        0.60      1.62 o 
  -1   5  14        6.82       13.63      1.69 o 
   0   5  14       27.69       23.21      2.00 o 
   1   5  14        2.10        5.21      1.27 o 
   2   5  14       11.90       13.40      2.91 o 
   3   5  14        2.09        0.96      1.45 o 
   4   5  14        0.14        0.00      1.39 o 
   5   5  14        0.65        1.40      1.51 o 
   6   5  14        9.22        8.39      1.98 o 
  -5   6  14        4.54        8.43      1.90 o 
  -4   6  14        1.36        2.52      2.01 o 
  -3   6  14       19.93       29.12      3.93 o 
  -2   6  14        1.97        3.62      3.40 o 
  -1   6  14       75.13       79.30      3.30 o 
   0   6  14        3.89        3.76      1.59 o 
   1   6  14       19.20       12.75      2.07 o 
   2   6  14        3.86        0.62      1.69 o 
   3   6  14        1.03        0.00      1.87 o 
   4   6  14       10.03       11.57      2.76 o 
  -1   7  14        0.40        0.00      2.01 o 
   0   7  14        6.24        6.48      2.38 o 
   1   7  14       16.14       16.94      2.76 o 
  -9   1  15        3.71        4.69      1.42 o 
  -8   1  15        8.95       10.38      1.25 o 
  -7   1  15        0.19        0.21      0.94 o 
  -6   1  15        1.06        2.52      0.82 o 
  -5   1  15      427.93      445.45      6.65 o 
  -4   1  15       38.84       55.81      1.48 o 
  -3   1  15      934.14     1025.59     14.13 o 
  -2   1  15        6.95        9.68      0.58 o 
  -1   1  15     2451.36     2403.41     35.24 o 
   0   1  15      254.57      328.49      5.81 o 
   1   1  15     2405.68     2459.69     47.16 o 
   2   1  15        2.75        1.94      0.62 o 
   3   1  15      171.67      175.83      2.98 o 
   4   1  15      731.89      715.10     10.22 o 
   5   1  15      174.53      189.03      3.34 o 
   6   1  15      106.99      101.96      2.70 o 
   7   1  15       13.92       17.27      1.49 o 
   8   1  15        0.21        0.00      1.23 o 
   9   1  15        0.60        1.78      1.42 o 
  -9   2  15        5.00        6.50      1.35 o 
  -8   2  15        0.01        0.00      1.06 o 
  -7   2  15        2.35        4.92      1.17 o 
  -6   2  15        9.13       14.18      1.21 o 
  -5   2  15      349.88      333.25      5.26 o 
  -4   2  15       59.76       66.13      1.64 o 
  -3   2  15      119.86      126.18      2.42 o 
  -2   2  15      789.52      817.88     11.31 o 
  -1   2  15       33.00       42.07      1.81 o 
   0   2  15      594.60      638.35     12.89 o 
   1   2  15       54.20       51.66      2.27 o 
   2   2  15      245.30      239.86      4.07 o 
   3   2  15       39.91       42.32      3.16 o 
   4   2  15       62.20       63.07      1.64 o 
   5   2  15       29.51       34.23      1.53 o 
   6   2  15       13.40       11.48      1.25 o 
   7   2  15        7.00        7.53      1.25 o 
   8   2  15        1.37        0.87      1.21 o 
  -8   3  15       15.51       12.08      1.44 o 
  -7   3  15       23.11       23.82      1.62 o 
  -6   3  15       20.71       20.79      1.44 o 
  -5   3  15       42.80       40.51      1.77 o 
  -4   3  15      167.01      156.22      3.22 o 
  -3   3  15       33.62       32.58      1.36 o 
  -2   3  15        7.64        8.68      0.71 o 
  -1   3  15       59.07       50.03      2.12 o 
   0   3  15       16.87       10.29      0.98 o 
   1   3  15        1.39        1.10      0.69 o 
   2   3  15       14.78       13.27      1.69 o 
   3   3  15      206.95       84.11      3.09 o 
   4   3  15       24.20       23.69      1.90 o 
   5   3  15        0.52        1.87      0.87 o 
   6   3  15       13.43       10.38      1.53 o 
   7   3  15        0.26        0.00      1.08 o 
   8   3  15       16.52       14.77      1.60 o 
  -7   4  15       14.17       10.21      1.90 o 
  -6   4  15       36.55       28.89      5.08 o 
  -5   4  15       76.09       77.92      3.21 o 
  -4   4  15       93.20       86.94      3.32 o 
  -3   4  15       30.26       29.73      1.69 o 
  -2   4  15        0.29        1.19      0.98 o 
  -1   4  15      111.52      115.99      4.24 o 
   0   4  15        0.61        1.44      0.85 o 
   1   4  15      382.27      361.62      9.80 o 
   2   4  15      148.27      144.45      3.71 o 
   3   4  15      235.71      218.35      5.94 o 
   4   4  15       67.50       63.88      2.81 o 
   5   4  15        7.23        7.85      1.81 o 
   6   4  15        0.06        0.00      1.39 o 
   7   4  15        0.01        0.00      1.92 o 
  -6   5  15        1.14        1.82      1.59 o 
  -5   5  15        0.08        0.00      1.45 o 
  -4   5  15        0.82        3.00      1.45 o 
  -3   5  15       52.22       40.84      4.19 o 
  -2   5  15        3.91        3.70      1.29 o 
  -1   5  15       26.45       27.02      2.12 o 
   0   5  15      113.36      110.31      3.63 o 
   1   5  15        0.10        1.62      1.27 o 
   2   5  15      134.63      124.57      4.32 o 
   3   5  15       18.77       17.63      2.20 o 
   4   5  15        5.17        5.53      1.69 o 
   5   5  15        5.75        5.66      1.76 o 
   6   5  15        2.27        4.36      1.81 o 
  -5   6  15       11.31        9.72      2.51 o 
  -4   6  15        0.15        0.19      2.01 o 
  -3   6  15       66.22       83.63      4.62 o 
  -2   6  15       48.07       48.72      5.23 o 
  -1   6  15       13.59        9.71      1.69 o 
   0   6  15        0.08        0.00      1.29 o 
   1   6  15       17.91       15.71      2.27 o 
   2   6  15        8.11       12.34      2.15 o 
   3   6  15        6.27        5.76      1.81 o 
   4   6  15       17.71       23.40      4.04 o 
  -1   7  15        3.49        0.81      2.01 o 
   0   7  15        0.65        0.00      2.62 o 
  -9   0  16        8.25       11.51      2.22 o 
  -8   0  16        5.04        5.50      1.85 o 
  -7   0  16        0.76        0.00      1.08 o 
  -6   0  16        4.12        5.23      1.21 o 
  -5   0  16      329.15      336.68      7.45 o 
  -4   0  16      288.28      261.97      5.84 o 
  -3   0  16     1063.21     1106.78     21.45 o 
  -2   0  16      529.39      570.46     11.28 o 
  -1   0  16      617.51      593.33     11.67 o 
   0   0  16       24.05       33.62      1.63 o 
   1   0  16      172.76      147.30      3.75 o 
   2   0  16      892.74      902.68     24.60 o 
   3   0  16      369.28      419.97      8.76 o 
   4   0  16      327.19      330.87      7.25 o 
   5   0  16      347.27      335.49      7.55 o 
   6   0  16        2.71        4.31      1.39 o 
   7   0  16       11.34       14.51      2.22 o 
   8   0  16        1.62        4.00      2.09 o 
   9   0  16        1.04        1.83      2.88 o 
  -9   1  16        6.68        5.28      1.49 o 
  -8   1  16       38.54       37.49      2.27 o 
  -7   1  16       45.54       45.74      1.96 o 
  -6   1  16       17.35       15.78      1.13 o 
  -5   1  16      610.43      634.28      9.19 o 
  -4   1  16      277.80      282.19      4.38 o 
  -3   1  16        2.24        3.35      0.62 o 
  -2   1  16       40.05       45.66      1.10 o 
  -1   1  16        5.01        4.03      1.57 o 
   0   1  16      314.07      340.27      5.32 o 
   1   1  16       61.08       80.28      5.73 o 
   2   1  16      331.51      374.56      5.55 o 
   3   1  16        0.17        1.01      0.54 o 
   4   1  16       11.40       12.84      0.91 o 
   5   1  16      105.55       96.83      2.16 o 
   6   1  16      147.27      141.13      3.23 o 
   7   1  16        0.20        0.20      1.01 o 
   8   1  16        5.10        4.05      1.40 o 
  -9   2  16        6.08        5.54      1.35 o 
  -8   2  16        0.28        0.42      1.17 o 
  -7   2  16       24.02       32.29      1.77 o 
  -6   2  16      102.02      108.92      2.75 o 
  -5   2  16       26.61       28.75      1.32 o 
  -4   2  16       95.59       96.97      2.08 o 
  -3   2  16       61.75       71.36      1.91 o 
  -2   2  16      218.50      200.26      3.14 o 
  -1   2  16       47.96       41.46      1.81 o 
   0   2  16       33.77       35.32      1.51 o 
   1   2  16      183.35      201.58      3.88 o 
   2   2  16      525.94      525.02      8.17 o 
   3   2  16       64.64       62.87      2.64 o 
   4   2  16       26.57       33.54      1.27 o 
   5   2  16      180.15      185.52      3.77 o 
   6   2  16       45.04       45.01      1.96 o 
   7   2  16        7.35        7.87      1.41 o 
   8   2  16        2.30        6.01      1.33 o 
  -8   3  16       10.37       13.48      1.49 o 
  -7   3  16        0.89        0.71      1.06 o 
  -6   3  16       42.08       34.51      2.30 o 
  -5   3  16      106.53      101.40      2.51 o 
  -4   3  16       17.63       20.82      1.25 o 
  -3   3  16        0.01        0.87      0.56 o 
  -2   3  16       32.73       36.39      1.66 o 
  -1   3  16      252.02      246.36      5.74 o 
   0   3  16      562.81      566.49     11.78 o 
   1   3  16      368.55      360.56      7.86 o 
   2   3  16      205.54      176.47      7.21 o 
   3   3  16        4.66        3.10      0.99 o 
   4   3  16        6.03        6.76      1.44 o 
   5   3  16       11.45       11.83      1.15 o 
   6   3  16        6.31        7.25      1.11 o 
   7   3  16        1.74        2.32      1.27 o 
   8   3  16        3.91        3.99      1.74 o 
  -7   4  16        6.65        8.16      1.90 o 
  -6   4  16       11.87        9.07      1.76 o 
  -5   4  16       65.02       58.83      2.81 o 
  -4   4  16        0.98        1.23      1.68 o 
  -3   4  16       29.69       24.63      1.59 o 
  -2   4  16      197.80      205.57      8.85 o 
  -1   4  16       87.99       73.48      2.81 o 
   0   4  16       45.59       44.41      2.30 o 
   1   4  16       15.17       18.79      1.69 o 
   2   4  16       41.59       42.89      2.17 o 
   3   4  16        5.30        7.92      1.96 o 
   4   4  16       35.20       29.89      2.42 o 
   5   4  16        2.93        1.25      2.27 o 
   6   4  16       13.85       12.99      2.12 o 
   7   4  16        5.82        6.97      2.00 o 
  -6   5  16       20.88       22.81      2.42 o 
  -5   5  16        3.44        7.83      3.70 o 
  -4   5  16       10.84       11.73      1.81 o 
  -3   5  16       13.29       12.70      5.50 o 
  -2   5  16       17.58       19.56      1.90 o 
  -1   5  16       27.13       33.88      2.30 o 
   0   5  16       79.42       80.63      3.11 o 
   1   5  16      260.84      256.88      5.73 o 
   2   5  16        0.35        0.70      1.51 o 
   3   5  16       63.40       61.05      3.39 o 
   4   5  16        8.92       13.51      2.00 o 
   5   5  16       13.68       19.67      2.40 o 
   6   5  16       21.78       19.11      2.51 o 
  -4   6  16       10.68        7.25      2.38 o 
  -3   6  16        0.47        0.24      2.62 o 
  -2   6  16       23.55       23.82      2.96 o 
  -1   6  16       17.95       20.99      2.36 o 
   0   6  16        0.60        3.94      2.16 o 
   1   6  16       12.79       17.95      2.27 o 
   2   6  16       82.75       82.95      4.14 o 
   3   6  16       52.73       47.88      3.21 o 
   4   6  16        2.91        4.55      1.90 o 
  -9   1  17        9.27        9.92      1.62 o 
  -8   1  17        2.79        5.07      1.17 o 
  -7   1  17        8.21        8.59      1.17 o 
  -6   1  17        2.62        2.92      0.83 o 
  -5   1  17      465.92      479.98      7.19 o 
  -4   1  17      141.18      132.62      2.49 o 
  -3   1  17       12.78        6.57      0.67 o 
  -2   1  17      139.05      144.18      2.40 o 
  -1   1  17      367.46      350.22      6.25 o 
   0   1  17      154.21      185.89      3.16 o 
   1   1  17      536.96      552.69      7.86 o 
   2   1  17      114.07      106.29      1.97 o 
   3   1  17        0.50        1.53      0.58 o 
   4   1  17      355.72      354.77      5.48 o 
   5   1  17       23.25       25.24      1.26 o 
   6   1  17       40.52       48.25      2.00 o 
   7   1  17        0.72        0.00      1.06 o 
   8   1  17        0.30        0.00      1.36 o 
  -8   2  17        4.40        7.59      1.35 o 
  -7   2  17      121.74      128.33      3.23 o 
  -6   2  17       69.24       86.41      2.47 o 
  -5   2  17      228.06      228.96      3.94 o 
  -4   2  17       15.88       15.00      1.06 o 
  -3   2  17      185.69      203.42      3.63 o 
  -2   2  17      116.34      120.51      2.12 o 
  -1   2  17      739.87      787.51     15.91 o 
   0   2  17       91.33       79.64      2.51 o 
   1   2  17       36.22       45.87      1.37 o 
   2   2  17        1.17        0.87      0.62 o 
   3   2  17        3.24        4.09      0.68 o 
   4   2  17        2.10        0.35      0.73 o 
   5   2  17       25.71       29.61      2.33 o 
   6   2  17       58.75       63.51      2.21 o 
   7   2  17        4.09        2.35      1.28 o 
   8   2  17        0.52        0.00      1.14 o 
  -8   3  17        0.28        1.39      1.79 o 
  -7   3  17       13.02       14.00      1.69 o 
  -6   3  17        3.61        3.54      1.11 o 
  -5   3  17       21.19       28.04      1.56 o 
  -4   3  17      470.78      443.56      6.74 o 
  -3   3  17      344.41      336.04      7.45 o 
  -2   3  17       57.27       53.49      2.12 o 
  -1   3  17       74.18       72.28      2.61 o 
   0   3  17       40.22       45.26      3.88 o 
   1   3  17       89.46       82.42      2.81 o 
   2   3  17      143.35      129.96      3.77 o 
   3   3  17        2.74        1.41      0.61 o 
   4   3  17        0.03        0.44      0.96 o 
   5   3  17        5.22        6.09      1.23 o 
   6   3  17        5.74        3.08      1.23 o 
   7   3  17        3.57        3.07      1.36 o 
   8   3  17        4.67        5.46      1.69 o 
  -7   4  17        0.09        0.00      1.51 o 
  -6   4  17        7.43        6.44      2.43 o 
  -5   4  17        0.34        0.00      1.29 o 
  -4   4  17        8.20        6.28      1.51 o 
  -3   4  17       30.48       27.59      1.69 o 
  -2   4  17       53.78       62.55      2.61 o 
  -1   4  17       27.99       25.67      1.81 o 
   0   4  17        6.78       10.79      1.59 o 
   1   4  17      217.81      207.26      5.23 o 
   2   4  17       25.75       23.81      1.62 o 
   3   4  17       32.90       40.01      2.61 o 
   4   4  17       17.84       15.03      1.81 o 
   5   4  17        0.79        1.22      1.51 o 
   6   4  17        1.46        2.78      1.69 o 
   7   4  17        7.46        7.57      2.15 o 
  -6   5  17        2.07        2.77      1.59 o 
  -5   5  17       47.14       49.18      3.11 o 
  -4   5  17       10.02        6.80      1.69 o 
  -3   5  17       75.71       78.64      4.02 o 
  -2   5  17        0.00        0.00      1.13 o 
  -1   5  17       21.14       26.22      2.12 o 
   0   5  17       99.52      109.08      3.63 o 
   1   5  17      287.11      274.59      6.07 o 
   2   5  17       33.23       34.01      2.69 o 
   3   5  17        3.16        4.42      2.03 o 
   4   5  17        0.29        0.25      1.91 o 
   5   5  17        1.36        0.00      1.51 o 
   6   5  17        0.22        0.06      1.59 o 
  -4   6  17        1.69        2.57      2.13 o 
  -3   6  17       23.38       24.12      2.96 o 
  -2   6  17        2.70        2.00      2.01 o 
  -1   6  17       45.80       42.51      3.97 o 
   0   6  17        0.00        0.00      1.39 o 
   1   6  17       19.38       14.92      2.20 o 
   2   6  17        0.28        3.13      1.76 o 
   3   6  17       11.24       13.40      2.20 o 
   4   6  17        0.58        1.28      1.69 o 
  -9   0  18       63.00       60.22      6.54 o 
  -8   0  18        0.02        0.99      1.63 o 
  -7   0  18        1.02        1.57      1.48 o 
  -6   0  18       14.65       15.38      1.51 o 
  -5   0  18      516.15      498.31     10.47 o 
  -4   0  18       39.13       43.14      3.28 o 
  -3   0  18        0.68        2.91      0.80 o 
  -2   0  18       66.90       72.88      2.07 o 
  -1   0  18        9.11       13.87      2.62 o 
   0   0  18     1687.49     1644.69     38.66 o 
   1   0  18      163.88      188.34      5.36 o 
   2   0  18       26.16       30.24      1.51 o 
   3   0  18        1.53        1.05      0.91 o 
   4   0  18       27.38       27.93      1.81 o 
   5   0  18      127.92      113.70      3.52 o 
   6   0  18       25.02       18.46      1.90 o 
   7   0  18       16.96       20.75      2.62 o 
   8   0  18       25.40       29.87      2.96 o 
  -9   1  18        0.04        1.70      1.31 o 
  -8   1  18       21.69       26.61      1.75 o 
  -7   1  18       40.10       39.87      1.87 o 
  -6   1  18       61.31       58.61      1.74 o 
  -5   1  18       89.41       90.18      2.08 o 
  -4   1  18       58.40       55.96      1.48 o 
  -3   1  18      119.73      144.21      2.55 o 
  -2   1  18       20.04       30.19      0.91 o 
  -1   1  18      109.52       98.68      2.18 o 
   0   1  18      119.49      107.74      2.00 o 
   1   1  18       23.33       24.68      1.64 o 
   2   1  18        1.65        3.59      0.58 o 
   3   1  18       77.02       73.04      1.79 o 
   4   1  18        9.50       14.30      0.98 o 
   5   1  18       23.88       29.53      1.52 o 
   6   1  18       91.41       87.22      2.51 o 
   7   1  18        1.21        0.00      1.01 o 
   8   1  18        2.98        1.18      1.36 o 
  -8   2  18        2.95        3.19      1.27 o 
  -7   2  18        4.18        5.35      2.03 o 
  -6   2  18      387.62      354.44      6.31 o 
  -5   2  18      412.24      413.65      6.37 o 
  -4   2  18       20.05       20.13      1.05 o 
  -3   2  18       76.41       76.14      1.76 o 
  -2   2  18      194.82      207.49      3.26 o 
  -1   2  18       13.25       17.42      1.29 o 
   0   2  18      138.19      160.01      3.93 o 
   1   2  18       26.16       26.58      1.51 o 
   2   2  18       13.10       15.14      1.10 o 
   3   2  18       23.42       23.79      1.49 o 
   4   2  18       38.99       39.83      1.42 o 
   5   2  18       12.97       12.89      1.25 o 
   6   2  18        7.57        8.69      1.25 o 
   7   2  18        1.14        0.08      1.08 o 
   8   2  18        1.55        3.14      1.73 o 
  -8   3  18        1.52        1.34      1.69 o 
  -7   3  18        0.31        0.25      1.44 o 
  -6   3  18       44.32       46.48      2.33 o 
  -5   3  18        4.26        5.41      1.51 o 
  -4   3  18        8.60       11.00      1.27 o 
  -3   3  18       85.35       65.90      2.63 o 
  -2   3  18        9.72       13.15      1.46 o 
  -1   3  18      128.22      131.62      3.63 o 
   0   3  18      447.91      441.59      9.57 o 
   1   3  18        0.97        1.00      0.98 o 
   2   3  18      344.52      358.75      8.33 o 
   3   3  18       22.54       19.92      1.54 o 
   4   3  18        0.19        0.35      1.32 o 
   5   3  18       78.71       71.09      3.11 o 
   6   3  18        1.90        1.92      1.27 o 
   7   3  18        0.94        0.00      1.69 o 
  -7   4  18        0.75        0.00      1.39 o 
  -6   4  18        1.24        0.87      1.51 o 
  -5   4  18        0.08        0.35      1.21 o 
  -4   4  18       86.91       89.75      3.42 o 
  -3   4  18       16.92       18.48      2.06 o 
  -2   4  18      212.40      207.69      5.33 o 
  -1   4  18      181.21      178.21      4.83 o 
   0   4  18      102.42       99.17      3.32 o 
   1   4  18        1.47        2.02      1.29 o 
   2   4  18       47.73       49.14      2.28 o 
   3   4  18        5.18        3.66      1.39 o 
   4   4  18       35.91       27.65      2.30 o 
   5   4  18        5.04        2.09      1.51 o 
   6   4  18        6.60        6.96      1.90 o 
   7   4  18        4.28        3.12      1.76 o 
  -6   5  18        3.18        2.92      1.59 o 
  -5   5  18        1.01        2.44      1.51 o 
  -4   5  18        0.01        0.81      2.09 o 
  -3   5  18        1.38        1.51      1.63 o 
  -2   5  18        4.69        3.78      1.70 o 
  -1   5  18       11.95       11.50      1.51 o 
   0   5  18        4.76        3.06      1.39 o 
   1   5  18        4.45        4.51      1.81 o 
   2   5  18       17.46       18.22      3.60 o 
   3   5  18        3.61        2.74      1.59 o 
   4   5  18        7.17        7.56      1.90 o 
   5   5  18        0.13        0.00      1.78 o 
  -4   6  18        6.34        7.37      2.38 o 
  -3   6  18       20.29       18.76      2.76 o 
  -2   6  18        1.49        1.95      2.01 o 
  -1   6  18        1.81        1.22      1.51 o 
   0   6  18       17.42       18.34      3.46 o 
   1   6  18        0.33        0.00      2.01 o 
   2   6  18        0.59        1.60      1.76 o 
   3   6  18       13.45       14.92      2.38 o 
  -9   1  19        6.78        8.65      1.62 o 
  -8   1  19        9.64       15.08      1.49 o 
  -7   1  19        7.05        4.92      1.17 o 
  -6   1  19       10.91       11.16      1.07 o 
  -5   1  19      335.42      337.77      5.34 o 
  -4   1  19        6.81        8.71      0.80 o 
  -3   1  19        9.04        9.03      0.73 o 
  -2   1  19        0.75        0.21      0.36 o 
  -1   1  19      500.61      494.09      8.62 o 
   0   1  19      715.78      768.55     11.65 o 
   1   1  19      118.65      117.54      2.18 o 
   2   1  19      201.00      192.76      3.19 o 
   3   1  19       40.51       44.88      1.40 o 
   4   1  19       77.73       77.01      1.91 o 
   5   1  19        0.32        0.80      1.06 o 
   6   1  19       27.97       28.27      1.64 o 
   7   1  19        0.03        0.00      1.14 o 
   8   1  19        0.06        0.36      1.42 o 
  -8   2  19       12.81       12.77      1.44 o 
  -7   2  19       35.81       34.54      1.85 o 
  -6   2  19       12.67       17.57      1.35 o 
  -5   2  19      193.58      210.71      3.80 o 
  -4   2  19        5.54        5.85      0.74 o 
  -3   2  19        6.33        7.49      0.68 o 
  -2   2  19       11.10       11.95      1.18 o 
  -1   2  19       18.25       26.02      2.50 o 
   0   2  19      193.30      192.26      4.73 o 
   1   2  19      466.16      476.76     12.56 o 
   2   2  19        7.14        6.40      1.06 o 
   3   2  19       32.76       28.93      1.59 o 
   4   2  19       41.32       39.47      1.45 o 
   5   2  19        0.51        0.00      0.87 o 
   6   2  19       18.47       19.60      1.53 o 
   7   2  19        7.16        5.45      1.30 o 
   8   2  19        5.81        4.92      1.42 o 
  -8   3  19       18.13       18.27      2.20 o 
  -7   3  19        0.12        0.00      1.39 o 
  -6   3  19       55.29       58.91      3.02 o 
  -5   3  19       28.58       28.94      2.38 o 
  -4   3  19       62.10       65.75      2.33 o 
  -3   3  19      217.99      221.88      4.76 o 
  -2   3  19       25.81       27.23      2.22 o 
  -1   3  19        0.87        0.17      0.91 o 
   0   3  19       20.91       20.35      2.82 o 
   1   3  19       56.34       60.01      2.51 o 
   2   3  19      120.52      117.90      3.23 o 
   3   3  19       21.84       17.71      1.37 o 
   4   3  19        4.95        4.88      1.51 o 
   5   3  19        2.78        3.31      1.51 o 
   6   3  19       11.58        8.59      2.00 o 
   7   3  19        3.61        0.49      1.69 o 
  -7   4  19        1.03        1.40      1.51 o 
  -6   4  19       29.31       33.29      2.51 o 
  -5   4  19        0.93        0.86      1.29 o 
  -4   4  19       46.17       44.07      2.81 o 
  -3   4  19       11.18       10.11      1.45 o 
  -2   4  19      183.35      180.28      6.84 o 
  -1   4  19       87.67       86.87      4.19 o 
   0   4  19       11.81       12.48      1.59 o 
   1   4  19      489.55      482.58     10.67 o 
   2   4  19       60.22       57.31      2.54 o 
   3   4  19        3.23        2.70      1.39 o 
   4   4  19        0.61        1.65      1.39 o 
   5   4  19        0.33        2.44      1.51 o 
   6   4  19        3.81        6.17      1.76 o 
  -6   5  19        4.33        4.25      2.21 o 
  -5   5  19        8.28        7.23      1.69 o 
  -4   5  19        8.48       12.52      2.38 o 
  -3   5  19        3.25        3.24      2.01 o 
  -2   5  19        8.56        8.53      1.76 o 
  -1   5  19        9.55       10.75      1.69 o 
   0   5  19        2.13        0.00      1.21 o 
   1   5  19        8.99       10.12      1.54 o 
   2   5  19        0.20        1.05      1.51 o 
   3   5  19       22.77       23.32      2.40 o 
   4   5  19        0.54        0.00      1.39 o 
   5   5  19        0.00        0.00      1.59 o 
  -4   6  19       29.82       28.88      4.19 o 
  -3   6  19       15.48       12.87      2.59 o 
  -2   6  19       25.41       23.63      2.76 o 
  -1   6  19       38.28       30.36      2.42 o 
   0   6  19        1.53        0.52      1.51 o 
   1   6  19        0.78        1.93      2.38 o 
   2   6  19        7.47        8.64      2.07 o 
   3   6  19       16.19       18.07      2.38 o 
  -9   0  20       19.93       27.23      2.96 o 
  -8   0  20        3.88        5.34      3.14 o 
  -7   0  20      129.57      115.67      3.63 o 
  -6   0  20        6.37        5.96      1.21 o 
  -5   0  20        0.57        0.79      1.08 o 
  -4   0  20      533.11      551.35     11.28 o 
  -3   0  20        6.34        6.80      1.57 o 
  -2   0  20      193.50      213.13      5.95 o 
  -1   0  20      194.40      160.07      8.11 o 
   0   0  20      839.95      876.67     30.36 o 
   1   0  20      205.15      214.40      6.54 o 
   2   0  20        4.90        4.62      0.91 o 
   3   0  20      320.35      303.47      6.84 o 
   4   0  20       60.27       64.34      2.61 o 
   5   0  20      536.75      530.42     11.38 o 
   6   0  20       90.37      101.22      4.76 o 
   7   0  20       27.95       24.26      2.76 o 
   8   0  20        0.60        0.00      2.01 o 
  -8   1  20        7.83       10.46      1.40 o 
  -7   1  20       75.93       74.78      2.33 o 
  -6   1  20       21.91       19.13      1.20 o 
  -5   1  20       11.54       17.34      1.13 o 
  -4   1  20        8.02        7.75      0.76 o 
  -3   1  20       27.48       25.47      1.00 o 
  -2   1  20       10.00        9.35      0.62 o 
  -1   1  20       39.40       44.57      1.37 o 
   0   1  20      255.97      264.28      4.37 o 
   1   1  20        6.50        7.41      0.62 o 
   2   1  20       43.68       46.17      1.90 o 
   3   1  20      118.97      120.11      2.37 o 
   4   1  20       47.20       45.60      1.59 o 
   5   1  20       85.26       89.15      2.24 o 
   6   1  20       31.23       36.50      1.85 o 
   7   1  20       63.70       71.07      3.15 o 
   8   1  20       12.91       13.87      1.75 o 
  -8   2  20       25.65       27.36      2.09 o 
  -7   2  20        7.37        6.91      1.21 o 
  -6   2  20      104.84       93.49      2.56 o 
  -5   2  20        2.36        5.30      0.91 o 
  -4   2  20       32.94       37.03      1.39 o 
  -3   2  20        5.69        4.25      0.89 o 
  -2   2  20        3.73        3.37      0.76 o 
  -1   2  20       93.39      109.78      3.21 o 
   0   2  20       21.79       31.42      1.81 o 
   1   2  20       35.38       33.18      3.93 o 
   2   2  20       59.60       60.36      2.38 o 
   3   2  20       23.82       21.92      1.49 o 
   4   2  20       86.90       71.14      2.27 o 
   5   2  20       78.20       71.83      2.27 o 
   6   2  20       13.15       14.88      1.64 o 
   7   2  20       31.61       31.88      1.96 o 
   8   2  20        1.44        1.19      1.40 o 
  -8   3  20       16.40       18.25      2.73 o 
  -7   3  20        4.58        2.39      1.69 o 
  -6   3  20       23.81       25.22      2.20 o 
  -5   3  20       24.57       25.66      2.12 o 
  -4   3  20       13.40       15.59      1.49 o 
  -3   3  20       61.23       59.76      2.28 o 
  -2   3  20      137.90      139.61      4.02 o 
  -1   3  20       15.12       10.60      1.29 o 
   0   3  20      204.78      192.28      4.93 o 
   1   3  20        9.47       10.85      1.39 o 
   2   3  20       29.17       30.70      1.80 o 
   3   3  20       73.72       71.22      2.57 o 
   4   3  20       66.21       62.46      3.11 o 
   5   3  20       10.58       11.31      1.90 o 
   6   3  20        3.67        5.30      1.69 o 
   7   3  20        3.55        5.23      1.90 o 
  -7   4  20        1.93        2.00      1.59 o 
  -6   4  20       16.21       18.73      3.92 o 
  -5   4  20        2.95        5.11      1.59 o 
  -4   4  20       12.15       14.43      1.81 o 
  -3   4  20      185.60      167.18      5.48 o 
  -2   4  20       53.58       56.93      5.65 o 
  -1   4  20        2.83        1.50      1.29 o 
   0   4  20      162.72      144.14      4.23 o 
   1   4  20       12.16       15.93      1.69 o 
   2   4  20       49.46       52.48      2.42 o 
   3   4  20       27.49       23.12      2.30 o 
   4   4  20       10.13        8.90      1.69 o 
   5   4  20        2.32        0.00      1.51 o 
   6   4  20        0.17        0.00      1.69 o 
  -5   5  20        2.26        0.00      2.00 o 
  -4   5  20        3.90        4.08      4.45 o 
  -3   5  20        2.74        2.09      1.85 o 
  -2   5  20       25.52       22.80      2.00 o 
  -1   5  20        3.34        5.54      1.68 o 
   0   5  20        2.71        0.30      1.29 o 
   1   5  20        3.45        5.99      1.74 o 
   2   5  20        0.46        2.52      1.69 o 
   3   5  20        7.49        8.24      2.56 o 
   4   5  20        7.29        6.39      1.90 o 
   5   5  20        8.55       11.06      2.12 o 
  -3   6  20       26.01       27.74      3.13 o 
  -2   6  20       17.55       14.51      2.59 o 
  -1   6  20        0.70        0.36      1.39 o 
   0   6  20       10.15       11.44      1.81 o 
   1   6  20       41.23       43.87      4.71 o 
   2   6  20       14.80       16.18      2.38 o 
   3   6  20        2.38        6.82      2.47 o 
  -8   1  21       14.48       15.15      1.44 o 
  -7   1  21       60.65       61.84      2.15 o 
  -6   1  21       54.86       47.36      1.70 o 
  -5   1  21       21.23       21.21      1.16 o 
  -4   1  21       61.17       65.98      1.65 o 
  -3   1  21      103.28       94.52      1.90 o 
  -2   1  21        1.70        1.72      0.54 o 
  -1   1  21       39.52       35.70      1.95 o 
   0   1  21      118.80      113.08      2.21 o 
   1   1  21        5.95        7.43      0.62 o 
   2   1  21       10.28       18.54      1.49 o 
   3   1  21      276.11      253.85      4.15 o 
   4   1  21        0.09        0.00      0.84 o 
   5   1  21      162.93      155.56      3.12 o 
   6   1  21        4.61        5.20      1.21 o 
   7   1  21       56.57       65.31      3.86 o 
   8   1  21        0.05        0.18      1.36 o 
  -8   2  21       27.97       32.19      2.21 o 
  -7   2  21       45.91       38.08      2.28 o 
  -6   2  21       38.23       38.30      2.49 o 
  -5   2  21       27.64       26.13      1.49 o 
  -4   2  21      134.91      133.18      2.87 o 
  -3   2  21       46.55       41.63      1.54 o 
  -2   2  21       22.51       23.43      1.85 o 
  -1   2  21       80.90       79.41      3.79 o 
   0   2  21       48.99       60.31      2.20 o 
   1   2  21       11.00       14.61      1.63 o 
   2   2  21        8.69       11.59      1.39 o 
   3   2  21      127.67      130.72      3.45 o 
   4   2  21      217.49      204.72      4.99 o 
   5   2  21       17.80       24.55      1.75 o 
   6   2  21       11.59       14.26      1.54 o 
   7   2  21        7.81       10.77      1.69 o 
  -7   3  21       12.65       13.16      2.00 o 
  -6   3  21       14.01       14.64      1.90 o 
  -5   3  21       59.22       67.90      3.11 o 
  -4   3  21        0.01        0.00      0.96 o 
  -3   3  21       22.73       24.39      1.95 o 
  -2   3  21        1.59        1.41      1.08 o 
  -1   3  21       28.38       26.70      1.81 o 
   0   3  21        1.88        0.42      1.08 o 
   1   3  21        2.70        0.10      0.98 o 
   2   3  21        0.00        0.00      1.00 o 
   3   3  21        1.73        1.18      1.25 o 
   4   3  21       25.49       17.25      2.00 o 
   5   3  21        7.32        6.53      1.59 o 
   6   3  21       12.35       13.28      2.00 o 
   7   3  21        2.70        0.92      2.13 o 
  -7   4  21        0.30        0.68      1.59 o 
  -6   4  21       20.93       22.76      2.30 o 
  -5   4  21       13.33       16.87      2.07 o 
  -4   4  21        1.55        2.79      1.51 o 
  -3   4  21      190.84      175.68      6.99 o 
  -2   4  21       87.44       86.10      3.21 o 
  -1   4  21       77.02       71.18      2.91 o 
   0   4  21       37.41       40.59      2.51 o 
   1   4  21      189.53      187.19      5.03 o 
   2   4  21       30.66       34.40      2.17 o 
   3   4  21        6.44        8.59      1.81 o 
   4   4  21        2.98        4.99      1.91 o 
   5   4  21        3.62        0.37      1.59 o 
   6   4  21        0.06        0.00      2.30 o 
  -5   5  21        1.59        1.02      1.86 o 
  -4   5  21        1.48        0.84      1.74 o 
  -3   5  21        0.39        1.57      2.62 o 
  -2   5  21       86.82       83.11      3.42 o 
  -1   5  21      121.40      107.26      3.72 o 
   0   5  21        3.26        2.86      1.39 o 
   1   5  21       13.17       12.98      1.54 o 
   2   5  21        0.26        1.48      1.59 o 
   3   5  21        0.51        0.00      1.39 o 
   4   5  21        1.86        2.78      1.69 o 
   5   5  21        0.18        0.00      1.59 o 
  -3   6  21        3.79        4.58      2.36 o 
  -2   6  21        0.08        0.00      1.85 o 
  -1   6  21        0.40        0.00      1.39 o 
   0   6  21        0.57        1.05      1.51 o 
   1   6  21        2.57        2.38      2.38 o 
   2   6  21        6.64        6.63      2.14 o 
  -8   0  22        3.04        7.28      2.62 o 
  -7   0  22        1.25        0.00      1.21 o 
  -6   0  22       26.66       33.33      2.12 o 
  -5   0  22       60.13       62.15      3.05 o 
  -4   0  22        5.14        5.86      1.26 o 
  -3   0  22       71.32       73.83      2.48 o 
  -2   0  22      386.76      436.90      9.06 o 
  -1   0  22       70.84       69.50      3.93 o 
   0   0  22        5.26        7.48      1.11 o 
   1   0  22      156.06      142.75      4.62 o 
   2   0  22      142.72      147.97      3.82 o 
   3   0  22      250.00      263.12      6.03 o 
   4   0  22       19.52       25.34      2.77 o 
   5   0  22        2.22        1.53      1.29 o 
   6   0  22        7.17        9.55      2.74 o 
   7   0  22       47.60       49.32      7.59 o 
   8   0  22        0.13        4.71      2.22 o 
  -8   1  22       20.96       21.42      1.89 o 
  -7   1  22        0.01        0.91      1.01 o 
  -6   1  22        2.57        4.44      0.94 o 
  -5   1  22        3.86        2.87      0.83 o 
  -4   1  22       81.20       79.38      1.87 o 
  -3   1  22       17.16       20.77      0.92 o 
  -2   1  22        3.32        2.59      0.71 o 
  -1   1  22       26.15       32.78      1.93 o 
   0   1  22      227.21      261.09      5.02 o 
   1   1  22      189.75      190.47      3.43 o 
   2   1  22        4.96        4.55      0.77 o 
   3   1  22      121.70      117.99      2.43 o 
   4   1  22       88.88       85.04      2.09 o 
   5   1  22       77.14       85.18      2.24 o 
   6   1  22      102.34      107.79      2.94 o 
   7   1  22        0.25        3.00      1.21 o 
   8   1  22       12.02       14.54      1.89 o 
  -8   2  22       56.83       50.57      2.74 o 
  -7   2  22       58.74       60.16      2.58 o 
  -6   2  22       10.58       12.09      1.66 o 
  -5   2  22        4.28        2.53      0.99 o 
  -4   2  22       60.95       62.48      2.33 o 
  -3   2  22        9.99        8.52      1.10 o 
  -2   2  22       15.76       17.39      3.30 o 
  -1   2  22      486.67      485.74     10.36 o 
   0   2  22       44.02       39.70      1.90 o 
   1   2  22      116.42      109.94      3.52 o 
   2   2  22       95.22       94.29      3.30 o 
   3   2  22        0.32        1.31      1.05 o 
   4   2  22      213.28      189.80      4.44 o 
   5   2  22       75.10       63.71      3.11 o 
   6   2  22       36.96       35.74      2.69 o 
   7   2  22       35.16       27.40      2.61 o 
  -7   3  22       14.61        9.08      1.81 o 
  -6   3  22       10.36        8.75      1.69 o 
  -5   3  22       40.35       36.98      3.41 o 
  -4   3  22        1.73        0.00      1.05 o 
  -3   3  22       59.74       57.01      2.28 o 
  -2   3  22       57.97       58.21      2.99 o 
  -1   3  22      106.29      101.93      3.32 o 
   0   3  22        7.10        9.81      1.76 o 
   1   3  22       11.04       10.32      1.39 o 
   2   3  22        6.91        8.39      1.27 o 
   3   3  22        6.45        4.73      1.19 o 
   4   3  22        7.87        5.17      1.69 o 
   5   3  22       36.93       32.98      2.61 o 
   6   3  22        2.23        2.49      1.69 o 
   7   3  22        0.10        0.00      1.81 o 
  -6   4  22        1.63        3.14      1.51 o 
  -5   4  22       12.78       17.35      2.12 o 
  -4   4  22        4.21        3.84      1.51 o 
  -3   4  22       21.65       25.18      2.00 o 
  -2   4  22       30.65       29.30      2.30 o 
  -1   4  22       91.29       87.93      3.21 o 
   0   4  22      135.88      128.45      4.51 o 
   1   4  22       82.28       78.21      2.79 o 
   2   4  22       97.74       84.78      2.92 o 
   3   4  22        2.32        2.86      1.59 o 
   4   4  22        1.37        0.92      1.59 o 
   5   4  22        4.36        2.46      1.59 o 
   6   4  22       11.05       12.74      2.30 o 
  -5   5  22       10.49        8.28      1.81 o 
  -4   5  22        0.08        0.26      2.88 o 
  -3   5  22        5.00        1.31      1.85 o 
  -2   5  22        1.71        3.46      1.39 o 
  -1   5  22        3.70        2.97      1.51 o 
   0   5  22        4.07        0.00      1.29 o 
   1   5  22        5.79        5.30      1.36 o 
   2   5  22        0.49        0.00      1.51 o 
   3   5  22        0.21        2.77      1.59 o 
   4   5  22        1.80        0.00      1.51 o 
  -3   6  22        4.16        1.33      2.62 o 
  -2   6  22        1.88        1.43      2.01 o 
  -1   6  22        0.17        0.00      1.51 o 
   0   6  22        7.44        9.17      1.81 o 
   1   6  22        7.82        7.01      2.62 o 
   2   6  22        0.23        0.00      1.59 o 
  -8   1  23        4.74        8.41      1.40 o 
  -7   1  23       15.17       13.24      1.38 o 
  -6   1  23       29.36       26.40      1.34 o 
  -5   1  23       88.52       86.53      2.09 o 
  -4   1  23       18.92       17.57      1.05 o 
  -3   1  23       27.65       28.67      1.17 o 
  -2   1  23      164.08      172.03      4.10 o 
  -1   1  23       17.34       17.58      2.09 o 
   0   1  23      176.84      180.02      4.21 o 
   1   1  23      414.91      395.75      7.38 o 
   2   1  23      135.96      124.75      3.20 o 
   3   1  23      182.85      181.57      3.29 o 
   4   1  23       70.91       73.27      2.06 o 
   5   1  23       25.79       28.63      1.66 o 
   6   1  23       36.13       40.05      1.96 o 
   7   1  23        3.24        5.27      1.33 o 
  -8   2  23       12.70       14.07      2.07 o 
  -7   2  23       20.41       21.53      2.20 o 
  -6   2  23       21.68       22.53      2.12 o 
  -5   2  23        0.58        0.00      0.92 o 
  -4   2  23        0.05        0.00      0.96 o 
  -3   2  23        5.05        9.02      1.10 o 
  -2   2  23        8.39        8.56      2.39 o 
  -1   2  23        1.87        3.66      1.21 o 
   0   2  23       42.24       40.00      2.00 o 
   1   2  23      434.42      400.49      8.96 o 
   2   2  23       38.74       41.88      2.42 o 
   3   2  23       37.11       34.14      2.01 o 
   4   2  23       13.52       13.82      1.49 o 
   5   2  23       17.72       17.99      2.12 o 
   6   2  23       26.31       22.39      3.36 o 
   7   2  23       18.81       25.22      2.51 o 
  -7   3  23        1.72        0.70      1.51 o 
  -6   3  23       34.26       30.28      2.42 o 
  -5   3  23       45.43       42.87      2.72 o 
  -4   3  23       30.97       32.71      1.95 o 
  -3   3  23       78.04       84.69      3.11 o 
  -2   3  23        5.72        5.27      1.39 o 
  -1   3  23       63.59       67.57      2.72 o 
   0   3  23      264.63      255.47      6.24 o 
   1   3  23       11.22       13.15      1.59 o 
   2   3  23        5.24        0.99      1.16 o 
   3   3  23        0.74        2.68      1.16 o 
   4   3  23        2.68        3.14      1.51 o 
   5   3  23        2.67        0.00      1.39 o 
   6   3  23        6.20        8.87      1.90 o 
   7   3  23        0.05        0.00      1.69 o 
  -6   4  23       26.55       29.95      2.51 o 
  -5   4  23        5.97        7.85      1.81 o 
  -4   4  23       24.10       24.01      2.30 o 
  -3   4  23        1.47        0.76      1.55 o 
  -2   4  23        5.96        5.76      1.51 o 
  -1   4  23      174.15      168.72      4.83 o 
   0   4  23        5.44        5.23      1.51 o 
   1   4  23        1.28        3.20      1.45 o 
   2   4  23       25.89       19.79      2.12 o 
   3   4  23        2.48        1.01      1.39 o 
   4   4  23        1.87        3.53      1.69 o 
   5   4  23        6.29        8.75      2.13 o 
   6   4  23        0.11        0.00      1.59 o 
  -5   5  23        1.53        3.90      2.01 o 
  -4   5  23       34.95       28.42      3.13 o 
  -3   5  23        1.67        0.79      1.85 o 
  -2   5  23       57.53       62.38      3.11 o 
  -1   5  23       10.65       15.14      2.11 o 
   0   5  23        3.54        4.36      1.56 o 
   1   5  23        8.95        7.44      1.59 o 
   2   5  23        1.81        1.69      1.59 o 
   3   5  23        0.01        0.00      1.51 o 
   4   5  23        0.19        0.95      1.69 o 
  -2   6  23        0.03        0.00      1.85 o 
  -1   6  23        3.60        5.76      1.81 o 
   0   6  23       13.52       18.70      4.04 o 
   1   6  23        9.12        8.98      2.32 o 
  -8   0  24        2.06        5.33      2.01 o 
  -7   0  24        5.43        2.44      1.51 o 
  -6   0  24       43.47       40.78      2.30 o 
  -5   0  24      159.65      154.16      4.12 o 
  -4   0  24        0.06        0.00      0.91 o 
  -3   0  24       13.24       16.12      1.38 o 
  -2   0  24      151.97      153.43      4.77 o 
   0   0  24        0.84        1.05      0.74 o 
   1   0  24      417.23      362.80     11.57 o 
   2   0  24      189.95      185.49      4.51 o 
   3   0  24     1243.81     1267.65     24.87 o 
   4   0  24      259.01      260.05      6.24 o 
   5   0  24        9.28       10.16      1.51 o 
   6   0  24       13.47       14.75      2.12 o 
   7   0  24        6.93        6.66      3.66 o 
  -8   1  24        8.70        8.00      1.57 o 
  -7   1  24        5.70        3.73      1.23 o 
  -6   1  24       22.65       25.19      1.62 o 
  -5   1  24       15.02       20.18      1.30 o 
  -4   1  24       27.49       29.69      1.44 o 
  -3   1  24      120.76      117.11      2.60 o 
  -2   1  24       10.00       11.02      2.88 o 
  -1   1  24      352.07      348.57      9.23 o 
   0   1  24        3.65        2.46      0.95 o 
   1   1  24       50.34       54.33      2.69 o 
   2   1  24       88.35       82.75      2.17 o 
   3   1  24      143.49      137.59      3.07 o 
   4   1  24      220.31      213.90      3.83 o 
   5   1  24        9.58       12.28      1.16 o 
   6   1  24       72.55       74.10      2.92 o 
   7   1  24        5.06        2.93      1.23 o 
  -8   2  24        4.67        8.49      3.11 o 
  -7   2  24        1.97        5.67      1.95 o 
  -6   2  24        1.04        2.27      1.51 o 
  -5   2  24        7.91        8.88      1.31 o 
  -4   2  24        0.94        1.70      1.25 o 
  -3   2  24       62.89       64.02      2.21 o 
  -2   2  24        1.07        0.00      0.91 o 
  -1   2  24        9.65        8.40      1.21 o 
   0   2  24      106.58      112.17      3.66 o 
   1   2  24       28.17       32.41      2.05 o 
   2   2  24      141.28      127.44      3.39 o 
   3   2  24       31.85       33.02      1.86 o 
   4   2  24        4.67        7.18      1.27 o 
   5   2  24       45.42       36.62      3.94 o 
   6   2  24       37.38       35.63      2.72 o 
   7   2  24       12.14       17.22      3.56 o 
  -7   3  24        4.66        4.54      1.81 o 
  -6   3  24        8.23        6.11      1.81 o 
  -5   3  24       14.24       13.63      1.90 o 
  -4   3  24        0.36        0.25      1.10 o 
  -3   3  24       87.05       77.37      3.60 o 
  -2   3  24       74.95       78.34      2.91 o 
  -1   3  24      220.73      209.77      5.44 o 
   0   3  24      101.66       89.79      3.21 o 
   1   3  24      300.89      294.08      7.24 o 
   2   3  24       53.96       43.36      2.26 o 
   3   3  24       15.03       10.37      1.71 o 
   4   3  24        0.31        0.00      1.39 o 
   5   3  24        0.37        0.00      1.51 o 
   6   3  24        6.44        7.20      1.90 o 
  -6   4  24        9.75       12.79      1.96 o 
  -5   4  24        1.53        1.14      1.95 o 
  -4   4  24        1.90        0.41      3.40 o 
  -3   4  24       14.62       14.22      1.81 o 
  -2   4  24        2.95        2.62      1.97 o 
  -1   4  24       26.26       35.72      2.74 o 
   0   4  24       17.90        9.88      2.11 o 
   1   4  24       20.57       20.78      2.00 o 
   2   4  24        2.71        4.08      1.32 o 
   3   4  24        0.16        0.00      1.39 o 
   4   4  24        8.18        8.93      2.46 o 
   5   4  24        0.13        0.00      1.76 o 
  -4   5  24        1.02        0.26      1.85 o 
  -3   5  24       17.46       14.89      2.38 o 
  -2   5  24        1.98        1.53      1.39 o 
  -1   5  24        1.62        2.79      1.51 o 
   0   5  24        2.65        1.40      1.51 o 
   1   5  24        1.56        1.47      2.00 o 
   2   5  24        2.47        3.93      1.69 o 
   3   5  24        7.48        9.91      2.00 o 
   4   5  24        2.23        0.03      1.84 o 
  -1   6  24        0.69        2.68      1.59 o 
   0   6  24        1.08        3.11      1.69 o 
   1   6  24        0.54        0.00      1.59 o 
  -8   1  25        0.58        0.39      1.31 o 
  -7   1  25        3.48        6.63      1.81 o 
  -6   1  25       66.54       64.07      2.19 o 
  -5   1  25        0.79        2.93      0.94 o 
  -4   1  25        7.18        7.34      0.97 o 
  -3   1  25        0.00        0.60      0.65 o 
  -2   1  25       13.75       13.93      1.63 o 
  -1   1  25       59.24       65.92      4.45 o 
   0   1  25      250.25      225.58      6.47 o 
   1   1  25      391.81      355.49      7.95 o 
   2   1  25        2.95        4.19      1.10 o 
   3   1  25      573.06      529.38      8.74 o 
   4   1  25       99.67       95.12      3.18 o 
   5   1  25       73.83       81.40      3.74 o 
   6   1  25        1.53        2.59      1.59 o 
   7   1  25        2.36        1.57      1.59 o 
  -7   2  25        4.28        2.26      1.69 o 
  -6   2  25       37.02       32.25      2.38 o 
  -5   2  25       42.11       40.37      2.07 o 
  -4   2  25       18.27       15.76      1.53 o 
  -3   2  25       32.04       33.77      1.89 o 
  -2   2  25       25.96       32.99      2.12 o 
  -1   2  25       13.21       17.27      1.59 o 
   0   2  25       60.51       66.33      2.68 o 
   1   2  25      155.25      155.57      3.84 o 
   2   2  25      140.74      124.58      3.70 o 
   3   2  25        7.14        3.11      1.23 o 
   4   2  25        2.32        3.81      1.16 o 
   5   2  25        3.97        7.54      2.17 o 
   6   2  25       23.44       20.15      2.42 o 
   7   2  25        0.36        0.52      1.85 o 
  -7   3  25        1.25        2.27      1.81 o 
  -6   3  25        1.51        0.58      1.59 o 
  -5   3  25        0.45        1.40      1.64 o 
  -4   3  25        2.32        4.69      1.27 o 
  -3   3  25       15.83       18.60      1.81 o 
  -2   3  25       19.01       19.88      2.22 o 
  -1   3  25        0.10        2.43      1.29 o 
   0   3  25       51.17       55.48      2.61 o 
   1   3  25        1.94        2.82      1.39 o 
   2   3  25        4.96        7.80      1.42 o 
   3   3  25        0.01        0.00      1.00 o 
   4   3  25        0.01        0.00      1.39 o 
   5   3  25        3.38        0.68      1.59 o 
   6   3  25        0.04        0.00      2.37 o 
  -6   4  25        0.01        0.82      1.69 o 
  -5   4  25       57.78       57.27      5.97 o 
  -4   4  25        3.46        6.23      2.01 o 
  -3   4  25        8.28        7.76      1.69 o 
  -2   4  25       80.26       80.40      3.11 o 
  -1   4  25       26.04       21.05      2.12 o 
   0   4  25        4.82        4.19      1.51 o 
   1   4  25       21.76       23.67      2.62 o 
   2   4  25        5.77        2.36      2.34 o 
   3   4  25        0.27        0.00      1.96 o 
   4   4  25        0.02        0.00      1.45 o 
   5   4  25        1.41        0.35      1.81 o 
  -4   5  25        0.08        0.00      2.09 o 
  -3   5  25        1.38        0.00      1.85 o 
  -2   5  25        4.26        5.27      1.69 o 
  -1   5  25       12.71       10.84      1.81 o 
   0   5  25        9.23        9.25      1.81 o 
   1   5  25        8.34        8.71      2.05 o 
   2   5  25        1.56        0.00      1.69 o 
   3   5  25        1.35        0.85      1.65 o 
   4   5  25        0.02        0.00      1.59 o 
  -8   0  26        0.15        0.79      1.85 o 
  -7   0  26        3.72        4.36      1.64 o 
  -6   0  26       10.33       11.28      1.59 o 
  -5   0  26        2.92        2.09      1.21 o 
  -4   0  26        0.01        0.81      0.98 o 
  -3   0  26       48.32       45.61      1.99 o 
  -2   0  26       52.73       45.43      2.38 o 
  -1   0  26      568.59      545.37     18.84 o 
   0   0  26       30.07       18.90      4.97 o 
   1   0  26      842.40      777.38     15.60 o 
   2   0  26      600.53      565.49     11.78 o 
   3   0  26        0.06        0.00      1.21 o 
   4   0  26       24.57       26.09      1.90 o 
   5   0  26        2.71        1.81      1.39 o 
   6   0  26       18.55       28.29      2.30 o 
   7   0  26       32.70       31.93      2.96 o 
  -7   1  26       13.26       16.27      1.69 o 
  -6   1  26        0.00        0.00      0.97 o 
  -5   1  26       62.26       65.81      2.09 o 
  -4   1  26       36.86       39.54      1.68 o 
  -3   1  26        2.63        1.74      0.77 o 
  -2   1  26       14.62       12.67      1.39 o 
  -1   1  26      221.26      198.98      4.91 o 
   0   1  26      213.07      217.24      6.47 o 
   1   1  26       39.34       52.57      2.21 o 
   2   1  26       53.34       55.54      2.28 o 
   3   1  26       98.95      109.40      3.20 o 
   4   1  26       18.39       19.53      1.62 o 
   5   1  26        0.13        2.06      1.23 o 
   6   1  26        3.64        0.00      1.56 o 
   7   1  26        3.04        1.05      1.59 o 
  -7   2  26       10.39        6.80      1.81 o 
  -6   2  26        6.87        4.99      1.59 o 
  -5   2  26        0.64        1.60      1.10 o 
  -4   2  26       52.11       50.08      2.16 o 
  -3   2  26      364.29      346.27      6.80 o 
  -2   2  26       91.60       92.37      3.11 o 
  -1   2  26       25.63       23.58      1.81 o 
   0   2  26        2.32        8.18      1.51 o 
   1   2  26       41.14       44.94      2.19 o 
   2   2  26      205.04      188.99      4.44 o 
   3   2  26       95.80       70.69      2.73 o 
   4   2  26        8.53        8.79      1.81 o 
   5   2  26       26.83       20.27      2.30 o 
   6   2  26       20.85       21.33      2.30 o 
  -6   3  26        1.51        3.62      1.76 o 
  -5   3  26        6.58        8.20      1.81 o 
  -4   3  26       15.71       21.06      2.72 o 
  -3   3  26      126.22      125.02      4.02 o 
  -2   3  26       42.58       47.99      2.51 o 
  -1   3  26      132.09      130.97      4.02 o 
   0   3  26       38.75       35.70      2.30 o 
   1   3  26      104.07       88.53      4.36 o 
   2   3  26      105.16       93.03      2.97 o 
   3   3  26        3.66        2.83      1.23 o 
   4   3  26        7.30        4.71      1.81 o 
   5   3  26        3.50        0.65      1.69 o 
   6   3  26        0.06        0.72      1.69 o 
  -5   4  26        0.84        3.40      1.69 o 
  -4   4  26       12.41       12.08      2.38 o 
  -3   4  26       49.25       42.40      2.69 o 
  -2   4  26       19.04       26.22      2.12 o 
  -1   4  26        3.43        0.00      1.39 o 
   0   4  26        1.42        0.00      1.21 o 
   1   4  26       29.82       21.86      2.15 o 
   2   4  26        4.79        8.44      1.49 o 
   3   4  26        1.45        0.52      1.59 o 
   4   4  26        0.61        0.00      1.45 o 
   5   4  26        3.39        2.30      1.90 o 
  -4   5  26        3.33        3.93      2.22 o 
  -3   5  26        1.56        2.95      2.09 o 
  -2   5  26        0.89        0.00      1.39 o 
  -1   5  26        1.83        3.60      1.59 o 
   0   5  26       18.12       20.97      2.20 o 
   1   5  26        8.40        8.33      2.33 o 
   2   5  26        5.36        3.14      1.81 o 
   3   5  26        3.66        1.40      2.39 o 
  -7   1  27        3.50        4.19      3.45 o 
  -6   1  27       18.45       17.61      1.69 o 
  -5   1  27       23.53       24.96      1.69 o 
  -4   1  27        7.82       10.01      1.23 o 
  -3   1  27       13.37       14.35      1.23 o 
  -2   1  27       59.11       63.05      2.38 o 
  -1   1  27      190.46      192.04      4.82 o 
   0   1  27      223.85      225.84      7.03 o 
   1   1  27      112.75      108.15      4.15 o 
   2   1  27        0.59        1.82      1.10 o 
   3   1  27       51.69       56.12      2.39 o 
   4   1  27       44.23       46.92      2.28 o 
   5   1  27        1.37        2.34      1.36 o 
   6   1  27        4.50        7.37      2.21 o 
   7   1  27        9.12       10.84      2.12 o 
  -7   2  27        0.14        0.55      1.59 o 
  -6   2  27        1.67        0.56      1.39 o 
  -5   2  27        4.73        3.69      1.16 o 
  -4   2  27        0.14        1.07      1.22 o 
  -3   2  27       92.63      101.81      3.42 o 
  -2   2  27        0.81        2.09      1.73 o 
  -1   2  27      236.63      220.31      7.64 o 
   0   2  27       79.21       73.11      2.91 o 
   1   2  27       63.41       52.11      2.33 o 
   2   2  27       72.64       81.28      2.81 o 
   3   2  27       14.70       12.96      1.49 o 
   4   2  27       11.60       10.24      1.49 o 
   5   2  27        2.06        0.89      1.76 o 
   6   2  27       13.66       13.39      2.12 o 
  -6   3  27       11.00        8.73      2.00 o 
  -5   3  27      105.63       98.68      4.74 o 
  -4   3  27       19.48       21.76      1.83 o 
  -3   3  27        6.11        9.77      1.69 o 
  -2   3  27      128.41      117.66      3.82 o 
  -1   3  27       15.09       11.20      1.59 o 
   0   3  27       66.43       66.59      2.91 o 
   1   3  27        2.04        5.76      1.42 o 
   2   3  27       43.22       38.80      2.21 o 
   3   3  27        6.08        7.64      1.59 o 
   4   3  27        6.46        8.56      2.76 o 
   5   3  27        8.06       10.16      2.12 o 
   6   3  27        0.25        0.00      3.03 o 
  -5   4  27        3.61        5.93      1.81 o 
  -4   4  27        0.02        1.31      1.85 o 
  -3   4  27        0.32        0.00      1.29 o 
  -2   4  27       20.67       26.41      3.26 o 
  -1   4  27        5.86        2.79      1.89 o 
   0   4  27       89.42       79.33      4.12 o 
   1   4  27       12.70       14.06      1.75 o 
   2   4  27        0.36        1.84      1.27 o 
   3   4  27        7.55        6.15      1.76 o 
   4   4  27        1.05        0.82      1.69 o 
  -3   5  27        0.00        0.00      1.85 o 
  -2   5  27        0.25        1.26      1.59 o 
  -1   5  27       13.46       11.96      2.00 o 
   0   5  27       21.30       19.66      2.20 o 
   1   5  27        0.17        0.00      1.32 o 
   2   5  27        0.14        0.00      1.69 o 
   3   5  27        2.68        3.55      2.00 o 
  -7   0  28        1.68        0.00      1.85 o 
  -6   0  28        9.61        9.02      1.85 o 
  -5   0  28      149.87      167.17      5.73 o 
  -4   0  28      152.43      145.16      4.99 o 
  -3   0  28       61.40       55.55      2.76 o 
  -2   0  28       37.50       37.16      3.66 o 
  -1   0  28       82.15       76.94      4.71 o 
   0   0  28      188.02      170.85      6.28 o 
   1   0  28      260.62      225.16      7.59 o 
   2   0  28      142.20      140.55      6.28 o 
   3   0  28       16.84       16.00      2.22 o 
   4   0  28       19.93       21.07      3.66 o 
   5   0  28        1.31        1.40      1.63 o 
   6   0  28        0.62        0.35      1.63 o 
  -7   1  28        2.05        0.00      1.39 o 
  -6   1  28        2.21        4.84      1.31 o 
  -5   1  28        2.30        3.37      1.16 o 
  -4   1  28      134.01      121.81      3.97 o 
  -3   1  28      121.88      102.11      3.30 o 
  -2   1  28       19.80       24.18      1.69 o 
  -1   1  28       52.17       43.67      2.15 o 
   0   1  28      102.61      105.24      4.44 o 
   1   1  28       50.99       47.63      2.15 o 
   2   1  28      241.28      238.19      5.22 o 
   3   1  28        3.03        2.77      1.23 o 
   4   1  28       76.64       81.63      4.38 o 
   5   1  28        4.28        5.83      1.42 o 
   6   1  28        9.86       14.19      2.00 o 
  -7   2  28       22.03       23.48      2.42 o 
  -6   2  28        0.44        2.06      1.59 o 
  -5   2  28       10.65       13.44      1.62 o 
  -4   2  28       11.20       14.53      1.57 o 
  -3   2  28       59.14       57.43      2.61 o 
  -2   2  28       21.29       17.28      1.69 o 
  -1   2  28        8.35       10.12      2.14 o 
   0   2  28        0.22        0.00      1.21 o 
   1   2  28        0.18        2.70      1.28 o 
   2   2  28        2.87        6.63      1.44 o 
   3   2  28       15.66       20.38      1.74 o 
   4   2  28        7.86        7.12      1.37 o 
   5   2  28        0.01        0.00      1.51 o 
   6   2  28        3.84        2.79      2.39 o 
  -6   3  28        0.15        0.49      1.59 o 
  -5   3  28       24.72       24.08      2.30 o 
  -4   3  28       41.12       42.16      2.72 o 
  -3   3  28      109.11      106.05      3.63 o 
  -2   3  28        6.40        9.68      1.51 o 
  -1   3  28       33.22       33.64      2.30 o 
   0   3  28        0.76        0.00      1.29 o 
   1   3  28      160.18      134.37      3.84 o 
   2   3  28        7.34        9.51      1.66 o 
   3   3  28       32.36       28.93      2.34 o 
   4   3  28        1.34        0.62      2.20 o 
   5   3  28        2.59        2.79      1.81 o 
  -5   4  28        1.65        3.93      2.36 o 
  -4   4  28       46.81       51.74      3.87 o 
  -3   4  28       27.74       34.11      2.42 o 
  -2   4  28        0.03        0.87      1.51 o 
  -1   4  28       14.11       14.81      2.01 o 
   0   4  28        5.58        7.46      1.69 o 
   1   4  28       12.79       11.72      1.73 o 
   2   4  28       48.71       47.47      2.65 o 
   3   4  28        1.18        0.00      1.39 o 
   4   4  28        4.81        5.76      1.81 o 
  -3   5  28        0.17        1.62      2.36 o 
  -2   5  28        7.18        6.63      1.81 o 
  -1   5  28        5.58       10.02      2.98 o 
   0   5  28       41.20       43.70      2.91 o 
   1   5  28        8.02        7.44      1.96 o 
   2   5  28       16.58       13.37      2.30 o 
  -7   1  29        2.55        6.28      1.97 o 
  -6   1  29       12.52       13.69      1.62 o 
  -5   1  29        2.93        2.18      1.16 o 
  -4   1  29       47.29       43.99      2.12 o 
  -3   1  29        1.52        4.95      1.39 o 
  -2   1  29      109.02      102.58      3.21 o 
  -1   1  29       35.20       35.78      2.07 o 
   0   1  29        6.58        9.01      1.51 o 
   1   1  29      158.45      141.56      4.23 o 
   2   1  29      236.14      205.37      4.70 o 
   3   1  29        5.67        6.86      1.23 o 
   4   1  29       15.38       14.70      1.49 o 
   5   1  29        0.92        0.52      1.31 o 
   6   1  29       11.68       13.87      2.00 o 
  -6   2  29       22.78       17.87      2.12 o 
  -5   2  29       18.68       18.23      1.69 o 
  -4   2  29       93.18      101.24      3.12 o 
  -3   2  29       27.79       31.54      2.30 o 
  -2   2  29       33.56       40.57      3.51 o 
  -1   2  29       35.89       41.70      2.42 o 
   0   2  29       32.29       33.55      2.20 o 
   1   2  29        4.96        5.60      1.36 o 
   2   2  29       32.24       33.31      2.07 o 
   3   2  29        0.00        0.00      1.81 o 
   4   2  29       14.41       18.44      2.49 o 
   5   2  29        0.56        1.48      2.12 o 
   6   2  29        0.34        0.00      1.69 o 
  -6   3  29        2.69        2.26      1.69 o 
  -5   3  29       20.74       24.72      2.51 o 
  -4   3  29       44.85       48.96      2.91 o 
  -3   3  29        4.60        8.34      1.59 o 
  -2   3  29       67.25       63.16      2.81 o 
  -1   3  29        3.31        5.58      1.51 o 
   0   3  29       48.26       44.62      2.61 o 
   1   3  29        9.26       10.24      1.49 o 
   2   3  29        6.49        5.32      1.36 o 
   3   3  29        0.06        1.72      1.23 o 
   4   3  29        1.12        1.92      1.51 o 
   5   3  29       19.00       20.42      2.51 o 
  -5   4  29       22.05       21.87      2.96 o 
  -4   4  29        0.03        1.05      1.85 o 
  -3   4  29        1.02        2.68      1.59 o 
  -2   4  29        0.37        0.00      1.39 o 
  -1   4  29        0.11        0.00      1.39 o 
   0   4  29        4.60        3.96      1.69 o 
   1   4  29        4.09        2.16      1.36 o 
   2   4  29        2.39        3.02      1.49 o 
   3   4  29        2.90        2.32      1.69 o 
   4   4  29        3.97        4.04      1.76 o 
  -2   5  29        0.23        0.62      1.69 o 
  -1   5  29        0.05        0.00      2.26 o 
   0   5  29        6.61        9.76      2.00 o 
   1   5  29        1.92        3.21      1.54 o 
  -7   0  30        4.78        4.09      2.01 o 
  -6   0  30        1.36        2.09      1.85 o 
  -5   0  30        9.65       10.93      2.88 o 
  -4   0  30      119.55      109.90      4.39 o 
  -3   0  30       33.56       31.93      3.66 o 
  -2   0  30       13.10        9.42      2.62 o 
  -1   0  30      107.09       92.64      5.76 o 
   0   0  30      230.01      202.55      9.42 o 
   1   0  30       48.61       41.87      4.19 o 
   2   0  30       71.61       78.51      5.23 o 
   3   0  30        5.47        4.71      2.62 o 
   4   0  30        4.01        4.71      2.62 o 
   5   0  30        1.72        3.66      2.62 o 
   6   0  30        0.44        3.66      3.14 o 
  -7   1  30        0.27        0.00      2.01 o 
  -6   1  30        2.53        4.01      1.56 o 
  -5   1  30       25.48       26.13      2.42 o 
  -4   1  30        3.68        3.94      1.23 o 
  -3   1  30       78.61       69.75      4.04 o 
  -2   1  30       40.58       48.66      2.46 o 
  -1   1  30       31.11       33.90      2.00 o 
   0   1  30        1.77        2.92      1.29 o 
   1   1  30        0.15        4.31      1.23 o 
   2   1  30       28.37       34.92      2.80 o 
   3   1  30        0.34        0.00      1.05 o 
   4   1  30        1.55        0.00      1.23 o 
   5   1  30        7.23        5.66      1.42 o 
   6   1  30        1.10        0.00      1.69 o 
  -6   2  30        2.48        1.92      1.51 o 
  -5   2  30       58.10       58.04      2.65 o 
  -4   2  30      121.49      117.91      3.39 o 
  -3   2  30       15.13       17.45      2.14 o 
  -2   2  30      232.06      221.43      5.73 o 
  -1   2  30       13.05        9.45      1.59 o 
   0   2  30        0.15        2.36      1.85 o 
   1   2  30      117.17      104.71      3.26 o 
   2   2  30        9.01       10.23      1.57 o 
   3   2  30       36.62       31.31      2.07 o 
   4   2  30        1.07        0.00      1.10 o 
   5   2  30       11.91       10.74      2.04 o 
  -5   3  30        6.15        4.01      1.81 o 
  -4   3  30       51.00       55.12      3.66 o 
  -3   3  30       30.87       32.30      2.30 o 
  -2   3  30        0.29        0.26      1.29 o 
  -1   3  30        0.15        0.40      1.39 o 
   0   3  30        7.98        7.94      1.51 o 
   1   3  30       41.16       46.81      2.50 o 
   2   3  30        2.84        2.35      1.27 o 
   3   3  30        0.15        0.65      1.23 o 
   4   3  30        2.49        0.00      1.73 o 
   5   3  30        2.25        3.14      1.81 o 
  -4   4  30        0.00        2.05      2.01 o 
  -3   4  30       11.05       15.07      3.73 o 
  -2   4  30        0.53        0.00      1.56 o 
  -1   4  30        0.53        0.00      1.51 o 
   0   4  30       10.75       10.03      2.32 o 
   1   4  30        0.23        0.00      1.36 o 
   2   4  30       11.49       11.27      1.69 o 
   3   4  30       13.24       12.65      3.35 o 
  -1   5  30        0.65        2.75      1.69 o 
   0   5  30        0.01        0.85      1.69 o 
   1   5  30        0.50        2.24      1.49 o 
  -6   1  31       16.88       17.82      2.00 o 
  -5   1  31        0.18        2.01      1.39 o 
  -4   1  31        4.13        1.16      1.29 o 
  -3   1  31       53.75       49.22      3.33 o 
  -2   1  31       57.41       52.52      3.13 o 
  -1   1  31        1.82        2.09      1.48 o 
   0   1  31        6.94        7.33      1.85 o 
   1   1  31        0.87        1.22      1.21 o 
   2   1  31       11.07       11.67      1.69 o 
   3   1  31        4.54        6.84      2.85 o 
   4   1  31        0.75        0.00      1.39 o 
   5   1  31        1.89        1.22      1.51 o 
  -6   2  31        0.20        0.00      1.51 o 
  -5   2  31       22.32       26.00      1.95 o 
  -4   2  31        0.54        3.23      1.45 o 
  -3   2  31       67.70       63.06      2.81 o 
  -2   2  31        0.52        2.65      1.29 o 
  -1   2  31      113.21      100.58      3.52 o 
   0   2  31      156.86      150.13      5.73 o 
   1   2  31        5.18       13.92      1.62 o 
   2   2  31        0.64        0.55      1.23 o 
   3   2  31        0.13        0.00      1.23 o 
   4   2  31        0.00        0.00      1.23 o 
   5   2  31        1.89        0.00      1.45 o 
  -5   3  31        0.47        0.00      1.51 o 
  -4   3  31        0.64        3.57      1.59 o 
  -3   3  31        1.91        2.97      1.56 o 
  -2   3  31       13.23       22.45      2.20 o 
  -1   3  31        0.08        0.11      1.29 o 
   0   3  31        8.34        3.66      1.51 o 
   1   3  31        0.03        0.59      1.36 o 
   2   3  31        1.05        0.55      1.23 o 
   3   3  31        2.29        3.26      1.42 o 
   4   3  31        3.17        0.00      1.81 o 
  -4   4  31       22.39       18.38      2.96 o 
  -3   4  31        0.53        2.27      1.51 o 
  -2   4  31       19.72       18.07      2.12 o 
  -1   4  31        0.00        0.00      1.51 o 
   0   4  31        2.33        7.15      1.81 o 
   1   4  31        0.07        0.00      1.51 o 
   2   4  31        0.43        1.77      1.49 o 
   3   4  31        4.50        5.45      3.01 o 
  -6   0  32       43.21       42.39      4.71 o 
  -5   0  32        2.47        4.19      2.62 o 
  -4   0  32        0.00        0.00      2.09 o 
  -3   0  32        0.40        1.05      2.09 o 
  -2   0  32        1.21        0.00      2.09 o 
  -1   0  32        7.82        6.28      2.62 o 
   0   0  32        0.92        3.14      2.09 o 
   1   0  32       10.58       10.99      2.62 o 
   2   0  32       23.67       23.03      3.66 o 
   3   0  32        7.85        8.37      3.14 o 
   4   0  32        1.51        2.62      2.62 o 
   5   0  32        0.88        4.71      2.62 o 
  -6   1  32        4.08        3.82      1.59 o 
  -5   1  32       12.58        7.66      1.89 o 
  -4   1  32       37.74       34.24      2.30 o 
  -3   1  32       84.84       82.71      4.07 o 
  -2   1  32       46.98       40.93      2.96 o 
  -1   1  32        8.63        9.39      2.62 o 
   0   1  32        0.30        1.91      1.29 o 
   1   1  32       14.32       15.10      1.90 o 
   2   1  32        4.70        1.74      3.14 o 
   3   1  32        5.82        5.58      1.51 o 
   4   1  32        0.34        0.00      1.29 o 
   5   1  32        0.50        0.00      1.54 o 
  -6   2  32        3.90        3.60      1.69 o 
  -5   2  32        0.05        0.48      2.04 o 
  -4   2  32        7.10        7.35      1.59 o 
  -3   2  32       21.72       24.45      3.17 o 
  -2   2  32        7.24        5.06      1.51 o 
  -1   2  32       40.57       50.21      3.45 o 
   0   2  32        8.18       15.22      2.72 o 
   1   2  32      270.61      263.54      5.95 o 
   2   2  32        0.57        0.00      1.16 o 
   3   2  32       11.20        9.90      1.57 o 
   4   2  32        2.76        2.55      1.36 o 
   5   2  32        1.76        2.27      1.81 o 
  -5   3  32        0.02        0.00      1.85 o 
  -4   3  32       22.00       22.10      2.20 o 
  -3   3  32        0.25        0.00      1.51 o 
  -2   3  32       44.56       36.55      2.51 o 
  -1   3  32       60.86       54.67      2.91 o 
   0   3  32        4.88        7.33      2.22 o 
   1   3  32        8.17        8.80      1.62 o 
   2   3  32        0.23        0.79      1.89 o 
   3   3  32        4.35        8.08      2.18 o 
   4   3  32        0.04        0.58      1.59 o 
  -3   4  32        3.33        2.46      2.55 o 
  -2   4  32        3.09        2.97      1.81 o 
  -1   4  32        4.96        2.16      1.59 o 
   0   4  32        4.42        2.25      1.59 o 
   1   4  32       13.80       18.26      2.02 o 
   2   4  32        0.28        0.00      1.42 o 
  -6   1  33       13.06        7.88      1.90 o 
  -5   1  33       17.39       15.72      2.00 o 
  -4   1  33        3.21        3.40      1.85 o 
  -3   1  33       15.90       13.35      2.22 o 
  -2   1  33        0.48        0.00      1.48 o 
  -1   1  33        1.53        2.21      1.63 o 
   0   1  33       48.33       37.20      2.42 o 
   1   1  33        0.11        1.69      1.45 o 
   2   1  33        9.24        7.97      1.59 o 
   3   1  33        2.55        3.49      1.51 o 
   4   1  33        1.91        0.00      1.39 o 
   5   1  33        0.13        0.00      1.62 o 
  -5   2  33       11.21       14.04      1.69 o 
  -4   2  33        9.00       12.36      1.81 o 
  -3   2  33       34.88       44.38      3.55 o 
  -2   2  33        1.40        0.81      1.39 o 
  -1   2  33        5.90        6.28      1.51 o 
   0   2  33       27.49       25.24      2.30 o 
   1   2  33        2.83        7.92      1.57 o 
   2   2  33        2.94        1.96      1.31 o 
   3   2  33        0.71        1.96      1.31 o 
   4   2  33        1.76        0.00      1.42 o 
  -4   3  33        3.52        2.80      1.59 o 
  -3   3  33        0.44        0.00      1.51 o 
  -2   3  33       16.96       16.51      2.12 o 
  -1   3  33       53.31       52.32      4.19 o 
   0   3  33        7.17        6.28      2.88 o 
   1   3  33       13.64       13.46      2.04 o 
   2   3  33        0.43        0.39      1.36 o 
   3   3  33        5.71        7.85      1.69 o 
  -2   4  33        0.66        0.00      1.86 o 
  -1   4  33        6.73        7.27      1.81 o 
   0   4  33       12.81       13.04      2.88 o 
   1   4  33       13.07       15.28      1.95 o 
   2   4  33        1.29        0.78      1.54 o 
  -5   0  34       15.39       16.22      3.66 o 
  -4   0  34       34.89       28.79      4.19 o 
  -3   0  34        5.32        4.71      2.62 o 
  -2   0  34        6.03        3.66      2.62 o 
  -1   0  34       74.74       89.50      5.76 o 
   0   0  34       87.58       88.45      5.76 o 
   1   0  34        6.70        4.71      2.62 o 
   2   0  34        0.38        0.00      2.62 o 
   3   0  34        9.52        7.85      3.14 o 
   4   0  34       18.71       24.08      4.19 o 
   5   0  34       24.30       26.69      4.19 o 
  -5   1  34        3.78        2.59      1.60 o 
  -4   1  34        0.31        1.57      1.85 o 
  -3   1  34        0.58        1.57      1.85 o 
  -2   1  34        2.09        0.99      1.63 o 
  -1   1  34        2.53        1.63      1.83 o 
   0   1  34       33.68       36.27      2.61 o 
   1   1  34        3.72        3.14      1.51 o 
   2   1  34        0.98        0.89      2.14 o 
   3   1  34        0.64        0.79      1.85 o 
   4   1  34        2.41        3.14      1.85 o 
  -5   2  34       21.86       24.75      2.76 o 
  -4   2  34      118.19      111.28      4.99 o 
  -3   2  34        3.85        3.93      1.85 o 
  -2   2  34        0.52        3.93      1.85 o 
  -1   2  34       17.83       23.34      3.40 o 
   0   2  34        6.23        7.75      1.90 o 
   1   2  34       21.43       22.09      2.30 o 
   2   2  34       14.18       19.62      2.20 o 
   3   2  34       23.25       31.29      2.61 o 
   4   2  34        0.84        0.00      2.31 o 
  -4   3  34       21.39       22.88      2.42 o 
  -3   3  34        0.02        0.00      1.51 o 
  -2   3  34       10.29        5.66      1.69 o 
  -1   3  34        3.08        5.56      1.69 o 
   0   3  34        0.03        2.00      2.08 o 
   1   3  34       49.64       49.17      2.74 o 
   2   3  34        1.09        0.34      1.36 o 
   3   3  34        4.40        2.78      1.81 o 
  -1   4  34        0.01        0.09      1.59 o 
   0   4  34        6.14        4.88      1.81 o 
   1   4  34        6.13        6.50      1.69 o 
  -5   1  35       14.78       19.31      2.12 o 
  -4   1  35        1.34        1.31      1.85 o 
  -3   1  35        0.54        1.05      2.36 o 
  -2   1  35        7.84        5.33      2.01 o 
  -1   1  35        4.54        5.76      2.01 o 
   0   1  35       45.52       51.20      3.50 o 
   1   1  35        0.74        0.00      1.48 o 
   2   1  35        0.01        0.52      1.85 o 
   3   1  35        4.70        2.71      2.01 o 
   4   1  35        0.39        5.23      2.22 o 
  -4   2  35        0.19        2.43      2.09 o 
  -3   2  35       51.52       47.40      3.70 o 
  -2   2  35       22.04       21.58      3.66 o 
  -1   2  35        1.38        0.26      1.85 o 
   0   2  35        9.56        7.40      2.45 o 
   1   2  35       18.46       22.21      2.30 o 
   2   2  35        4.12        9.73      1.90 o 
   3   2  35        1.13        2.81      1.77 o 
  -3   3  35        7.71        7.36      1.90 o 
  -2   3  35        4.30        2.19      1.59 o 
  -1   3  35       14.05       16.56      3.00 o 
   0   3  35        7.44        9.21      1.69 o 
   1   3  35       13.15       20.45      2.02 o 
   2   3  35        0.97        0.67      1.47 o 
  -5   0  36       15.17       15.70      3.66 o 
  -4   0  36       15.57       15.18      3.66 o 
  -3   0  36        6.48       12.56      3.14 o 
  -2   0  36        6.03        6.80      3.14 o 
  -1   0  36       14.80        8.90      3.14 o 
   0   0  36       37.41       40.82      4.71 o 
   1   0  36       22.20       22.51      4.19 o 
   2   0  36       38.02       42.92      5.23 o 
   3   0  36        0.28        0.52      2.62 o 
   4   0  36        5.26        5.23      3.14 o 
  -4   1  36        0.32        2.62      4.19 o 
  -3   1  36       11.68        6.02      2.22 o 
  -2   1  36        2.14        1.57      1.85 o 
  -1   1  36        6.53        7.07      2.22 o 
   0   1  36       12.62       10.02      2.22 o 
   1   1  36        0.49        0.00      1.85 o 
   2   1  36        0.07        1.45      3.40 o 
   3   1  36        0.23        0.10      2.01 o 
   4   1  36        0.13        0.00      1.85 o 
  -4   2  36        1.17        0.00      2.01 o 
  -3   2  36        0.06        3.76      4.71 o 
  -2   2  36        2.75        2.66      2.36 o 
  -1   2  36       28.63       28.91      4.19 o 
   0   2  36        0.63        0.99      1.59 o 
   1   2  36        1.73        1.96      2.37 o 
   2   2  36        0.40        0.00      1.51 o 
   3   2  36        2.57        4.36      1.81 o 
  -2   3  36        3.62        5.36      1.76 o 
  -1   3  36        0.00        0.00      1.51 o 
   0   3  36       41.23       42.59      2.60 o 
   1   3  36        0.22        0.55      1.42 o 
   2   3  36       27.84       27.81      2.28 o 
  -4   1  37       10.00        7.07      2.22 o 
  -3   1  37        0.01        1.05      1.85 o 
  -2   1  37        9.94       12.56      2.22 o 
  -1   1  37        0.00        0.93      3.40 o 
   0   1  37        0.01        0.41      1.63 o 
   1   1  37        4.73        1.83      1.85 o 
   2   1  37        2.04        1.86      2.62 o 
   3   1  37        6.30       11.04      2.59 o 
  -3   2  37        1.27        0.05      2.36 o 
  -2   2  37       22.25       22.21      2.76 o 
  -1   2  37        3.48        2.62      1.85 o 
   0   2  37        0.05        2.52      1.59 o 
   1   2  37       11.37       14.59      2.07 o 
   2   2  37        1.84        4.19      1.69 o 
  -1   3  37        2.80        0.52      1.85 o 
   0   3  37        4.18        7.47      2.00 o 
  -4   0  38       20.79       23.03      4.19 o 
  -3   0  38       10.94        9.94      3.66 o 
  -2   0  38        1.00        0.00      2.62 o 
  -1   0  38        0.00        1.57      2.62 o 
   0   0  38       12.11       12.04      3.14 o 
   1   0  38        3.67        7.33      3.14 o 
   2   0  38       17.80       22.51      4.19 o 
   3   0  38        0.12        0.00      2.62 o 
  -3   1  38        0.07        0.00      3.14 o 
  -2   1  38        0.00        0.00      1.85 o 
  -1   1  38       15.45       17.72      2.59 o 
   0   1  38       17.85       15.20      2.59 o 
   1   1  38        0.03        0.00      1.63 o 
   2   1  38       24.57       22.51      2.96 o 
  -2   2  38        0.36        1.57      1.85 o 
  -1   2  38        2.65        2.66      2.36 o 
   0   2  38        9.32        6.68      2.50 o 
   1   2  38        2.06        3.66      1.81 o 
  -3   1  39        0.70        1.31      1.85 o 
  -2   1  39        9.70       10.79      2.22 o 
  -1   1  39       12.06       11.89      2.38 o 
   0   1  39        0.85        3.40      1.85 o 
   1   1  39       17.19       17.81      2.59 o 
   2   1  39        2.76        3.93      2.36 o 
  -1   2  39        4.88        3.97      2.88 o 
   0   2  39        3.74        4.23      2.36 o 
  -2   0  40       61.35       67.52      5.76 o 
  -1   0  40       63.93       66.99      6.28 o 
   0   0  40        8.19        3.14      3.14 o 
   1   0  40       10.71       13.08      3.66 o 
  -1   1  40        0.87        0.00      1.85 o 
   0   1  40        4.86        5.38      2.01 o 
                                                 
